# Supplementary material for: Association of Salmonella virulence factor alleles with intestinal and invasive serovars
Source: BMC Genomics. 2019 May 28;20:429. doi: 10.1186/s12864-019-5809-8 (PMC6540521; doi:10.1186/s12864-019-5809-8)
Supplement: Supplementary file 1 — Table S1. List of virulence factors and “control” proteins selected for this study. (XLSX 20 kb) [file 12864_2019_5809_MOESM1_ESM.xlsx]

## Sheet: Sheet1
Table S1. List of VFs and “control” proteins selected for this study.
Gene	LT2 locus tag	Island	Acc. No.	Product	Gene Ontology	Group	Class	Reference	Comments
BcfD	STM0024		NP_459029	fimbrial subunit	cell adhesion	Adhesins/Outer membrane proteins	adhesin	De Masi et al., 2017
SrfN	STM0082		NP_459087	hypothetical protein	unknown	Independent secreted effectors	effector	Heffron et al., 2011
StfH	STM0201		NP_459206	hypothetical protein	cell adhesion	Adhesins/Outer membrane proteins	adhesin	De Masi et al., 2017
PagN	STM0306		NP_459304	adhesin/invasin protein PagN	pathogenesis	PhoPQ-regulated genes	adhesin	Lambert et al., 2008
SssA	STM0359		NP_459354	putative cytoplasmic protein	unknown	Independent secreted effectors	effector	Heffron et al., 2011
FimH	STM0547		NP_459542	fimbrial adhesin FimH	cell adhesion	Adhesins/Outer membrane proteins	adhesin	De Masi et al., 2017
FepE	STM0589		NP_459581	LPS O-antigen length regulator	lipopolysaccharide biosynthetic process	PhoPQ-regulated genes		Murray et al., 2003
PagP	STM0628		NP_459620	PhoPQ-activated gene	lipid A biosynthetic process	PhoPQ-regulated genes	outer membrane protein	Murray et al., 2003
SlrP	STM0800		NP_459778	E3 ubiquitin--protein ligase	pathogenesis	SPI-1 & 2 secreted effectors	effector	Heffron et al., 2011
OmpX	STM0833		NP_459810	outer membrane protein OmpX	cell outer membrane	Adhesins/Outer membrane proteins	outer membrane protein	Mecsas et al., 2005
SopD2	STM0972		NP_459947	pathogenicity island 1 protein SopD2	pathogenesis	SPI-2 secreted effetors	effector	Heffron et al., 2011
GtgA	STM1026	Gifsy-2 phage	NP_460001	Gifsy-2 prophage protein	unknown	SPI-2 secreted effetors	effector	Heffron et al., 2011
SseI	STM1051	Gifsy-2 phage	NP_460026	Gifsy-2 prophage putative type III secreted protein	pathogenesis	SPI-2 secreted effetors	effector	Heffron et al., 2011	Synonyms: SrfH, GtgB
GtgE	STM1055	Gifsy-2 phage	NP_460029	Gifsy-2 prophage protein	pathogenesis	SPI-1 & 2 secreted effectors	effector	Heffron et al., 2011
PipB	STM1088	SPI-5	NP_460061	effector protein PipB	pathogenesis	SPI-2 secreted effetors	effector	Heffron et al., 2011
SopB	STM1091	SPI-5	NP_460064	inositol phosphatase	pathogenesis	SPI-1 secreted effetors	effector	Heffron et al., 2011
SifA	STM1224		NP_460194	effector protein SifA	pathogenesis	SPI-2 secreted effetors	effector	Heffron et al., 2011
PagD	STM1244	SPI-11	NP_460214	virulence factor	pathogenesis	PhoPQ-regulated genes	effector	Heffron et al., 2011
PagC	STM1246	SPI-11	NP_460215	virulence membrane protein PagC	pathogenesis	PhoPQ-regulated genes	outer membrane protein	Heffron et al., 2011
LpxR	STM1328		NP_460294	outer membrane protein	membrane	Adhesins/Outer membrane proteins	outer membrane protein	Rutten et al., 2009
SpiC	STM1393	SPI-2	NP_460358	pathogenicity island chaperone protein SpiC	pathogenesis	SPI-2 secreted effetors	chaperone	Heffron et al., 2011	Synonym: SsaB
SseB	STM1398	SPI-2	NP_460363	pathogenicity island 2 effector protein SseB	pathogenesis	SPI-2 secreted effetors	effector	Heffron et al., 2011
SseC	STM1400	SPI-2	NP_460365	pathogenicity island 2 effector protein SseC	pathogenesis	SPI-2 secreted effetors	effector	Heffron et al., 2011
SseD	STM1401	SPI-2	NP_460366	pathogenicity island 2 effector protein SseD	pathogenesis	SPI-2 secreted effetors	effector	Heffron et al., 2011
SseF	STM1404	SPI-2	NP_460369	pathogenicity island 2 effector protein SseF	pathogenesis	SPI-2 secreted effetors	effector	Heffron et al., 2011
SseG	STM1405	SPI-2	NP_460370	pathogenicity island 2 effector protein SseG	pathogenesis	SPI-2 secreted effetors	effector	Heffron et al., 2011
SssB	STM1478		NP_460438	periplasmic protein	unknown	Independent secreted effectors	effector	Heffron et al., 2011	Synonym: YdgH
OmpD	STM1572		NP_460531	phosphoporin PhoE	ion transport	Adhesins/Outer membrane proteins	outer membrane protein	Hara-Kaonga et al., 2004	Synonyms: NmpC, PhoE
SteA	STM1583		NP_460542	effector protein steA	pathogenesis	SPI-1 & 2 secreted effectors	effector	Heffron et al., 2011
SrfA	STM1593		NP_460552	ssrAB-activated protein	unknown	Independent secreted effectors	effector	García-Calderón et al., 2007
SifB	STM1602		NP_460561	effector protein SifB	pathogenesis	SPI-2 secreted effetors	effector	Heffron et al., 2011
SseJ	STM1613		NP_460572	PTS sugar transporter subunit IIB	pathogenesis	SPI-2 secreted effetors	effector	Heffron et al., 2011
SteB	STM1629		NP_448047	putative dipicolinate reductase	pathogenesis	SPI-1 & 2 secreted effectors	effector	Heffron et al., 2011
ZirS	STM1668		NP_460626	putative outer membrane or exported protein	unknown	Independent secreted effectors	effector	Heffron et al., 2011
SteC	STM1698		NP_460656	secreted effector kinase SteC	pathogenesis	SPI-2 secreted effetors	effector	Heffron et al., 2011
SopE2	STM1855		NP_460811	type III secretion protein SopE2	pathogenesis	SPI-1 secreted effetors	effector	Heffron et al., 2011
FliC	STM1959		NP_460912	flagellin	bacterial-type flagellum-dependent cell motility	Adhesins/Outer membrane proteins	flagella	Ogushi et al., 2004
SopA	STM2066		NP_461011	E3 ubiquitin--protein ligase	pathogenesis	SPI-1 secreted effetors	effector	Heffron et al., 2011
WzzB	STM2079		NP_461024	LPS O-antigen chain length determinant protein WzzB	lipopolysaccharide biosynthetic process	PhoPQ-regulated genes		Murray et al., 2003	Synonym: Cld
Udg	STM2080		NP_461025	UDP-glucose 6-dehydrogenase	lipopolysaccharide biosynthetic process	PhoPQ-regulated genes		Wösten et al., 1999	Synonym: PmrE
SseK2	STM2137		NP_461081	putative cytoplasmic protein	unknown	SPI-2 secreted effetors	effector	Heffron et al., 2011
SteD	STM2139		NP_461083	secreted effector ubiquitin SteD	pathogenesis	Adhesins/Outer membrane proteins	effector	Heffron et al., 2011
SspH2	STM2241		NP_461184	E3 ubiquitin--protein ligase	pathogenesis	SPI-2 secreted effetors	effector	Heffron et al., 2011
PagL	STM2245		AAL21147	putative outer membrane protein	integral component of membrane	PhoPQ-regulated genes	outer membrane protein	Trent et al., 2001
OmpC	STM2267		NP_461210	porin OmpC	ion transport	Adhesins/Outer membrane proteins	outer membrane protein	Negm et al., 1999
SseL	STM2287		NP_461229	deubiquitinase	pathogenesis	SPI-2 secreted effetors	effector	Heffron et al., 2011
Ais	STM2296		NP_461238	histidine phosphatase family protein	lipopolysaccharide metabolic process	PhoPQ-regulated genes		Wosten and Groisman, 2009	Synonym: PmrG
PgtE	STM2395		NP_461336	outer membrane protease E	aspartic-type endopeptidase activity	PhoPQ-regulated genes		Ramu et al., 2007
ShdA	STM2513	CS54	NP_461448	C-terminal region of AIDA-like protein	outer membrane	Adhesins/Outer membrane proteins	outer membrane protein	Kingsley et al., 2004
RatB	STM2514	CS54	NP_461449	outer membrane protein RatB	outer membrane	Adhesins/Outer membrane proteins	outer membrane protein	Kingsley et al., 2003
SinH	STM2517	CS54	NP_461452	intimin-like inverse autotransporter protein SinH	cell adhesion	Adhesins/Outer membrane proteins	adhesin	Kingsley et al., 2003	former SivH
BapA	STM2689		EU257706	biofilm associated protein A; Ig-like domain repeat protein	cell adhesion	Adhesins/Outer membrane proteins	adhesin	Latasa et al., 2005
PipB2	STM2780		NP_461706	secreted effector protein PipB	pathogenesis	SPI-2 secreted effetors	effector	Heffron et al., 2011
AvrA	STM2865	SPI-1	NP_461786	putative inner membrane protein	unknown	SPI-1 & 2 secreted effectors	effector	Heffron et al., 2011
SptP	STM2878	SPI-1	NP_461799	secreted effector protein StpP	pathogenesis	SPI-1 & 2 secreted effectors	effector	Heffron et al., 2011
SipA	STM2882	SPI-1	NP_461803	cell invasion protein SipA	pathogenesis	SPI-1 secreted effetors	effector	Heffron et al., 2011
SipD	STM2883	SPI-1	NP_461804	cell invasion protein SipD	pathogenesis	SPI-1 secreted effetors	effector	Heffron et al., 2011
SipC	STM2884	SPI-1	NP_461805	cell invasion protein SipC	pathogenesis	SPI-1 secreted effetors	effector	Heffron et al., 2011
SipB	STM2885	SPI-1	NP_461806	cell invasion protein SipB	pathogenesis	SPI-1 secreted effetors	effector	Heffron et al., 2011
SopD	STM2945		NP_461866	secreted effector protein SopD	pathogenesis	SPI-1 secreted effetors	effector	Heffron et al., 2011
STM3031	STM3031		NP_461948	putative outer membrane protein	unknown	Adhesins/Outer membrane proteins	outer membrane protein	Hu et al., 2009
SadA	STM3691		NP_462591	autotransporter adhesin SadA	pathogenesis	Adhesins/Outer membrane proteins	adhesin	Hartmann et al., 2009
MisL	STM3757	SPI-3	NP_462656	autotransporter outer membrane beta-barrel domain-containing protein	outer membrane	Adhesins/Outer membrane proteins	adhesin	Dorsey et al., 2005
CigR	STM3762	SPI-3	NP_462661	putative inner membrane protein	membrane	SPI-2 secreted effetors	effector	Heffron et al., 2011
CptA	STM4118		NP_462998	phosphoethanolamine transferase CptA	lipopolysaccharide core region biosynthetic process	PhoPQ-regulated genes		Tamayo et al., 2005	Synonym: YijP
SseK1	STM4157		NP_463026	type III secretion system effector protein	unknown	SPI-1 & 2 secreted effectors	effector	Heffron et al., 2011
SiiE	STM4261	SPI-4	NP_463126	inner membrane protein	unknown	Adhesins/Outer membrane proteins	inner membrane protein	Gerlach et al., 2007
LpxO	STM4286		NP_463151	aspartyl beta-hydroxylase	membrane	PhoPQ-regulated genes		Gibbons et al., 2000
EptA	STM4293		NP_463158	phosphoethanolamine transferase EptA	lipid A biosynthetic process	PhoPQ-regulated genes		Lee et al., 2004	Synonyms: YjdB, PmrC
SopE	SL1344_RS13925 (SL1344)	SPI-1	WP_000161707	guanine nucleotide exchange factor SopE	pathogenesis	SPI-1 secreted effetors	effector	Heffron et al., 2011	only in S. Typhimurium SL1344
Control group
CdaR	STM0210		NP_459215	carbohydrate diacid regulon transcriptional regulator CdaR	carbohydrate diacid regulator	Other genes		Lamichhane-Khadka et al., 2011
IraP	STM0383		NP_459378	putative cytoplasmic protein	cytoplasm	Other genes		Tu et al., 2006	Synonym: YaiB
GlxK	STM0525		NP_459520	glycerate kinase	organic acid phosphorylation	Other genes		Garcia et al., 2013
HtrB	STM1155		NP_460126	lipid A biosynthesis lauroyl acyltransferase	lipid A biosynthetic process	Other genes		Jones et al., 1997
PhoQ	STM1230		NP_460200	sensor protein PhoQ	pathogenesis	Other genes		Gunn et al., 1996
PhoP	STM1231		NP_460201	response regulator in two-component regulatory system with PhoQ	pathogenesis	Other genes		Gunn et al., 1996
PdgL	STM1599		NP_460558	D-alanyl-D-alanine dipeptidase	cell wall organization	Other genes		Niemann et al., 2011
MsbB	STM1889		NP_460846	lipid A biosynthesis (KDO)2-(lauroyl)-lipid IVA acyltransferase	lipopolysaccharide biosynthetic process	Other genes		Lee et al., 2009
YeiU	STM2213		NP_461157	permease	lipopolysaccharide biosynthetic process	Other genes		Herrera et al., 2010	LpxT-homolog
Spr	STM2214		NP_461158	outer membrane lipoprotein	unknown	Other genes		Vesto et al., 2018
PmrF	STM2298		NP_461240	undecaprenyl-phosphate 4-deoxy-4-formamido-L-arabinose transferase	lipopolysaccharide biosynthetic process	Other genes		Gunn et al., 1998	Synonim: ArnC
PmrD	STM2304		NP_461246	signal transduction protein PmrD	response to antibiotic	Other genes		Kato et al., 2003
Mig-14	STM2782		NP_461708	antimicrobial resistance protein Mig-14	unknown	Other genes		Brodsky et al., 2005
SprB	STM2866	SPI-1	NP_461787	transcriptional regulator	regulation of transcription, DNA-templated	Other genes		Saini and Rao, 2010
HilC	STM2867	SPI-1	NP_461788	AraC family transcriptional regulator	transcription, DNA-templated	Other genes		Schechter et al., 2001
OrgC	STM2868	SPI-1	NP_461789	type III secretion system effector protein OrgC	unknown	Other genes		Klein et al., 2000
OrgB	STM2869	SPI-1	NP_461790	oxygen-regulated invasion protein OrgB	pathogenesis	Other genes		Klein et al., 2000
OrgA	STM2870	SPI-1	NP_461791	oxygen-regulated invasion protein OrgA	pathogenesis	Other genes		Klein et al., 2000
PrgK	STM2871	SPI-1	NP_461792	EscJ/YscJ/HrcJ family type III secretion inner membrane ring protein	pathogenesis	Other genes		Klein et al., 2000
PrgJ	STM2872	SPI-1	NP_461793	type III secretion system protein PrgJ	pathogenesis	Other genes		Klein et al., 2000
PrgI	STM2873	SPI-1	NP_461794	EscF/YscF/HrpA family type III secretion system needle major subunit	pathogenesis	Other genes		Klein et al., 2000
PrgH	STM2874	SPI-1	NP_461795	type III secretion system protein PrgH	pathogenesis	Other genes		Klein et al., 2000
HilD	STM2875	SPI-1	NP_461796	AraC family transcriptional regulator	transcription, DNA-templated	Other genes		Lucas and Lee, 2001
HilA	STM2876	SPI-1	NP_461797	transcriptional regulator	pathogenesis	Other genes		Baxter et al., 2015
IagB	STM2877	SPI-1	NP_461798	invasion protein IagB	pathogenesis	Other genes		Miras et al., 1995
SicP	STM2879	SPI-1	NP_461800	chaperone protein SicP	pathogenesis	Other genes		Hayashi et al., 2014
IacP	STM2881	SPI-1	NP_461802	putative acyl carrier protein	lipid A biosynthetic process	Other genes		Kim et al., 2011
SicA	STM2886	SPI-1	NP_461807	CesD/SycD/LcrH family type III secretion system chaperone	pathogenesis	Other genes		Kim et al., 2014
SpaS	STM2887	SPI-1	NP_461808	EscU/YscU/HrcU family type III secretion system export apparatus switch protein	pathogenesis	Other genes		Klein et al., 2017
SpaR	STM2888	SPI-1	NP_461809	EscT/YscT/HrcT family type III secretion system export apparatus protein	pathogenesis	Other genes		Klein et al., 2017
SpaQ	STM2889	SPI-1	NP_461810	EscS/YscS/HrcS family type III secretion system export apparatus protein	pathogenesis	Other genes		Klein et al., 2017
SpaP	STM2890	SPI-1	NP_461811	EscR/YscR/HrcR family type III secretion system export apparatus protein	pathogenesis	Other genes		Klein et al., 2017
SpaO	STM2891	SPI-1	NP_461812	antigen presentation protein SpaO	pathogenesis	Other genes		Lara-Tejero et al., 2019
InvJ	STM2892	SPI-1	NP_461813	antigen presentation protein SpaN	pathogenesis	Other genes		Collazo et al., 1995	Synonim: SpaN
InvA	STM2896	SPI-1	NP_461817	EscV/YscV/HrcV family type III secretion system export apparatus protein	pathogenesis	Other genes		Galan et al., 1992
NlpI	STM3281		NP_462194	lipoprotein	membrane	Other genes		Rouf et al., 2011
SadB	STM3690		NP_462590	inner membrane lipoprotein SadB	membrane	Other genes		Ishikawa et al., 2016
MgtB	STM3763	SPI-3	NP_462662	magnesium-translocating P-type ATPase	membrane	Other genes		Moncrief and Maguire, 1998
MgtC	STM3764	SPI-3	NP_462663	magnesium transporter MgtC	membrane	Other genes		Moncrief and Maguire, 1998
PmrB	STM4291		NP_463156	sensory kinase in two-component regulatory system with BasR	pathogenesis	Other genes		Kato et al., 2003	Synonym: BasS
PmrA	STM4292		NP_463157	two-component system response regulator BasR	pathogenesis	Other genes		Kato et al., 2003	Synonym: BasR
PhoN	STM4319		NP_463184	acid phosphatase PAP2 family protein	outer membrane-bounded periplasmic space	Other genes		Makde et al., 2007
