# Supplementary material for: Association of Salmonella virulence factor alleles with intestinal and invasive serovars
Source: BMC Genomics. 2019 May 28;20:429. doi: 10.1186/s12864-019-5809-8 (PMC6540521; doi:10.1186/s12864-019-5809-8)
Supplement: Supplementary file 2 — Table S2. List of the 500 Salmonella genomes (7 serovars) selected and metadata. (XLSX 58 kb) [file 12864_2019_5809_MOESM2_ESM.xlsx]

## Sheet: Sheet1
Table S2. List of the 500 Salmonella genomes (7 serovars) selected and metadata.
Strain Name	Strain	Host	Date	Continent	Country	Country: City	Accession Number (NCBI)	ST	FimH allele	FimH/BcfD/StfH alleles (for S. Newport only)	Lineage (for S. Newport)/biovar	Cluster
Ent1	NC_011294.1 Salmonella enterica subsp. enterica serovar Enteritidis str. P125109 complete genome	human gastroenteritis	ND	Europe	UK	ND	AM933172	ST11	FimH2		intestinal	Ent_c1
Ent2	NZ_CP007251.1 Salmonella enterica subsp. enterica serovar Enteritidis str. EC20110353, complete genome	Food - Pork dumpling-Outbreak	2010	North America	Canada	Canada: Alberta	CP007251	ST11	FimH2		intestinal	Ent_c1
Ent3	NZ_CP007253.1 Salmonella enterica subsp. enterica serovar Enteritidis str. EC20111174, complete genome	Environmental (Chicken Fluff)-Outbreak	2011	North America	Canada	Canada: Quebec	CP007253	ST11	FimH2		intestinal	Ent_c1
Ent4	NZ_CP007258.1 Salmonella enterica subsp. enterica serovar Enteritidis str. EC20110360, complete genome	Human-Sporadic	2004	North America	Canada	Canada: Alberta	CP007258	ST11	FimH2		intestinal	Ent_c1
Ent5	NZ_CP007269.1 Salmonella enterica subsp. enterica serovar Enteritidis str. EC20121175, complete genome	chick paper	ND	North America	Canada	Canada: Manitoba	CP007269	ST11	FimH2		intestinal	Ent_c1
Ent6	NZ_CP007280.2 Salmonella enterica subsp. enterica serovar Enteritidis str. SA19960848, complete genome	Animal - Chicken-Litter	1996	North America	Canada	Canada: Ontario	CP007280	ST11	FimH2		intestinal	Ent_c1
Ent7	NZ_CP007282.2 Salmonella enterica subsp. enterica serovar Enteritidis str. SA19970510, complete genome	Animal - Chicken-Environment swab	1997	North America	Canada	Canada: Quebec	CP007282	ST11	FimH2		intestinal	Ent_c1
Ent8	NZ_CP007283.2 Salmonella enterica subsp. enterica serovar Enteritidis str. SA19970769, complete genome	Animal - Chicken-Egg	1997	North America	Canada	Canada: Quebec	CP007283	ST11	FimH2		intestinal	Ent_c1
Ent9	NZ_CP007285.2 Salmonella enterica subsp. enterica serovar Enteritidis str. SA19980677, complete genome	Animal - Chicken-Environment swab	1998	North America	Canada	Canada: Quebec	CP007285	ST11	FimH2		intestinal	Ent_c1
Ent10	NZ_CP007286.2 Salmonella enterica subsp. enterica serovar Enteritidis str. SA19981522, complete genome	Animal - Avian-Environment swab	1998	North America	Canada	Canada: Quebec	CP007286	ST11	FimH2		intestinal	Ent_c1
Ent11	NZ_CP007288.2 Salmonella enterica subsp. enterica serovar Enteritidis str. SA19981857, complete genome	Animal - Avian	1998	North America	Canada	Canada: Quebec	CP007288	ST11	FimH2		intestinal	Ent_c1
Ent12	NZ_CP007312.2 Salmonella enterica subsp. enterica serovar Enteritidis str. SA20094352 complete genome	Animal - Chicken broiler growers	2009	North America	Canada	Canada: Ontario	CP007312	ST11	FimH2		intestinal	Ent_c1
Ent13	NZ_CP007333.1 Salmonella enterica subsp. enterica serovar Enteritidis str. EC20121177, complete genome	Food	ND	North America	Canada	Canada: Ontario	CP007333	ST11	FimH2		intestinal	Ent_c1
Ent14	NZ_CP007360.2 Salmonella enterica subsp. enterica serovar Enteritidis str. EC20100325 genome	Food	2010	North America	Canada	Canada: Ontario	CP007360	ST11	FimH2		intestinal	Ent_c1
Ent15	NZ_CP007425.1 Salmonella enterica subsp. enterica serovar Enteritidis str. SA20082034, complete genome	Environment - Litter/Manure	2008	North America	Canada	Canada: Ontario	CP007425	ST11	FimH2		intestinal	Ent_c1
Ent16	NZ_CP007434.2 Salmonella enterica subsp. enterica serovar Enteritidis str. EC20120200, complete genome	Food	2010	North America	Canada	Canada: Nova Scotia	CP007434	ST11	FimH2		intestinal	Ent_c1
Ent17	NZ_CP007528.1 Salmonella enterica subsp. enterica serovar Enteritidis str. CDC_2010K_0968, complete genome	Human-Clinical	2010-05-12	North America	USA	USA: OH	CP007528	ST11	FimH2		intestinal	Ent_c1
Ent18	NZ_CP007598.1 Salmonella enterica subsp. enterica serovar Enteritidis str. 77-1427, complete genome	Human-Clinical	1977	North America	USA	USA: RI	CP007598	ST11	FimH2		intestinal	Ent_c1
Ent19	NZ_CP008928.1 Salmonella enterica subsp. enterica serovar Enteritidis strain SEJ, complete genome	ND	ND	ND	ND	ND	CP008928	ST3175	FimH2		intestinal	Ent_c1
Ent20	NZ_CP009083.1 Salmonella enterica subsp. enterica serovar Enteritidis strain OLF-SE1-1019-1, complete genome	Poultry hatchery environment	2010	North America	Canada	Canada: Quebec	CP009083	ST11	FimH2		intestinal	Ent_c1
Ent21	NZ_CP009084.2 Salmonella enterica subsp. enterica serovar Enteritidis strain OLF-SE2-98984-6, complete genome	Poultry hatchery environment	2000	North America	Canada	Canada: British Columbia	CP009084	ST11	FimH2		intestinal	Ent_c1
Ent22	NZ_CP009085.2 Salmonella enterica subsp. enterica serovar Enteritidis strain OLF-SE3-98983-4, complete genome	Poultry hatchery environment	2000	North America	Canada	Canada: British Columbia	CP009085	ST11	FimH2		intestinal	Ent_c1
Ent23	NZ_CP009086.1 Salmonella enterica subsp. enterica serovar Enteritidis strain OLF-SE4-0317-8, complete genome	Poultry hatchery environment	2009	North America	Canada	Canada: Quebec	CP009086	ST11	FimH2		intestinal	Ent_c1
Ent24	NZ_CP009087.1 Salmonella enterica subsp. enterica serovar Enteritidis strain OLF-SE5-1104-2, complete genome	Poultry hatchery environment	2008	North America	Canada	Canada: Quebec	CP009087	ST11	FimH2		intestinal	Ent_c1
Ent25	NZ_CP009088.1 Salmonella enterica subsp. enterica serovar Enteritidis strain OLF-SE6-00219-16, complete genome	Poultry hatchery environment	2010	North America	Canada	Canada: Quebec	CP009088	ST11	FimH2		intestinal	Ent_c1
Ent26	NZ_CP009089.1 Salmonella enterica subsp. enterica serovar Enteritidis strain OLF-SE7-100819, complete genome	Poultry hatchery environment	2010	North America	Canada	Canada: Ontario	CP009089	ST11	FimH2		intestinal	Ent_c1
Ent27	NZ_CP009090.1 Salmonella enterica subsp. enterica serovar Enteritidis strain OLF-SE8-1021710, complete genome	Chicken	2010	North America	Canada	Canada: Alberta	CP009090	ST11	FimH2		intestinal	Ent_c1
Ent28	NZ_CP009091.1 Salmonella enterica subsp. enterica serovar Enteritidis strain OLF-SE9-10012, complete genome	Manila clams	2010	North America	Canada	Canada: British Columbia	CP009091	ST11	FimH20		intestinal	Ent_c1
Ent29	NZ_CP009092.1 Salmonella enterica subsp. enterica serovar Enteritidis strain OLF-SE10-10052, complete genome	Poultry hatchery environment	2010	North America	Canada	Canada: Ontario	CP009092	ST11	FimH2		intestinal	Ent_c1
Ent30	NZ_CP009093.1 Salmonella enterica subsp. enterica serovar Enteritidis strain OLF-SE11-10058, complete genome	Poultry hatchery environment	2010	North America	Canada	Canada: Ontario	CP009093	ST11	FimH2		intestinal	Ent_c1
Ent31	NZ_CP009768.1 Salmonella enterica subsp. enterica serovar Enteritidis strain FORC_007, complete genome	steamed conch	2014-04-10	Asia	South Korea	South Korea: Gyeongbu	CP009768	ST11	FimH2		intestinal	Ent_c1
Ent32	NZ_CP011394.1 Salmonella enterica subsp. enterica serovar Enteritidis str. 18569, complete genome	Poultry	ND	North America	Mexico	ND	CP011394	ST11	FimH2		intestinal	Ent_c1
Ent33	NZ_CP011790.1 Salmonella enterica subsp. enterica serovar Enteritidis strain SEE1, complete genome	Shell Egg	2010-01	North America	USA	USA: PA	CP011790	ST3177	FimH2		intestinal	Ent_c1
Ent34	NZ_CP011791.1 Salmonella enterica subsp. enterica serovar Enteritidis strain SEE2, complete genome	Shell Egg	2007	North America	USA	USA: PA	CP011791	ST3177	FimH2		intestinal	Ent_c1
Ent35	NZ_CP011942.1 Salmonella enterica subsp. enterica serovar Enteritidis strain OLF-00D989 87-1, complete genome	poultry establishment	2000	North America	Canada	ND	CP011942	ST11	FimH2		intestinal	Ent_c1
Ent36	NZ_CP013097.1 Salmonella enterica subsp. enterica serovar Enteritidis strain CMCC50041, complete genome	ND	ND	Europe	Denmark	ND	CP013097	ST11	FimH2		intestinal	Ent_c1
Ent37	gnl|Ent_15MN00121|P_contig000013	human blood	2015-03	North America	USA	USA: MN	SRR1982149	ST11	FimH2		iNTS	Ent_c1
Ent38	gnl|Ent_A1636|P_contig000375 (D16885)	human blood	2002	Africa	Malawi	ND	ERR037607	ST11	FimH2		iNTS	Ent_c1
Ent39	gnl|Ent_A2331|P_contig000124 (A17892)	human blood	2002	Africa	Malawi	ND	ERR037608	ST11	FimH2		iNTS	Ent_c2
Ent40	gnl|Ent_A3582|P_contig000254 (D23847)	human blood	2004	Africa	Malawi	ND	ERR037599	ST11	FimH2		iNTS	Ent_c1
Ent41	gnl|Ent_A850|P_contig000418 (A17731)	human blood	2002	Africa	Malawi	ND	ERR037609	ST11	FimH2		iNTS	Ent_c2
Ent42	gnl|Ent_A9395|P_contig000317 (D28919)	human blood	2004	Africa	Malawi	ND	ERR037602	ST11	FimH2		iNTS	Ent_c2
Ent43	gnl|Ent_AZ-TG92648|P_contig000007	human blood	2015-04-15	North America	USA	USA:AZ	SRR3198650	ST11	FimH2		iNTS	Ent_c1
Ent44	gnl|Ent_D10599|P_contig000239 (A32803)	human blood	2004	Africa	Malawi	ND	ERR037603	ST11	FimH2		iNTS	Ent_c2
Ent45	gnl|Ent_D1374|P_contig000249 (A25257)	human blood	2003	Africa	Malawi	ND	ERR037601	ST11	FimH2		iNTS	Ent_c2
Ent46	gnl|Ent_D3063|L_contig000401 (A13085)	human blood	2001	Africa	Malawi	ND	ERR037598	ST11	FimH2		iNTS	Ent_c2
Ent47	gnl|Ent_D3098|P_contig000155 (D11474)	human blood	2001	Africa	Malawi	ND	ERR037605	ST11	FimH2		iNTS	Ent_c2
Ent48	gnl|Ent_D3314|P_contig000226 (D21704)	human blood	2003	Africa	Malawi	ND	ERR037600	ST11	FimH2		iNTS	Ent_c2
Ent49	gnl|Ent_D3493|P_contig000550 (D11509)	human blood	2001	Africa	Malawi	ND	ERR037606	ST11	FimH2		iNTS	Ent_c2
Ent50	gnl|Ent_D7795|P_contig000491 (A32655)	human blood	2000	Africa	Malawi	ND	ERR037604	ST11	FimH15		iNTS	Ent_c1
Ent51	gnl|Ent_E2015013832|P_contig000019 (CFSAN039269)	human blood	2015-09	North America	USA	USA:WI	SRR2559367	ST11	FimH2		iNTS	Ent_c1
Ent52	gnl|Ent_E2016010175|P_contig000035 (CFSAN052785)	human blood	2016-07	North America	USA	USA: MN	SRR3928753	ST1976	FimH2		iNTS	Ent_c1
Ent53	gnl|Ent_ERR037559|P_contig000337 (A38441)	human blood	2005	Africa	Malawi	ND	ERR037559	ST11	FimH2		iNTS	Ent_c1
Ent54	gnl|Ent_ERR037560|P_contig000199 (D36956)	human blood	2006	Africa	Malawi	ND	ERR037560	ST11	FimH21		iNTS	Ent_c2
Ent55	gnl|Ent_ERR037562|P_contig000171 (D23652)	human blood	2004	Africa	Malawi	ND	ERR037562	ST1983	FimH2		iNTS	Ent_c2
Ent56	gnl|Ent_ERR037563|P_contig000078 (D23145)	human blood	ND	Africa	Malawi	ND	ERR037563	ST11	FimH2		iNTS	Ent_c2
Ent57	gnl|Ent_ERR037564|P_contig000215 (D40290)	human blood	2006	Africa	Malawi	ND	ERR037564	ST11	FimH19		iNTS	Ent_c2
Ent58	gnl|Ent_ERR037565|P_contig000153 (D23071)	human blood	2003	Africa	Malawi	ND	ERR037565	ST1983	FimH2		iNTS	Ent_c2
Ent59	gnl|Ent_ERR037566|P_contig000163 (D35807)	human blood	2005	Africa	Malawi	ND	ERR037566	ST11	FimH15		iNTS	Ent_c1
Ent60	gnl|Ent_ERR037569|P_contig000174 (A39959)	human blood	2006	Africa	Malawi	ND	ERR037569	ST11	FimH2		iNTS	Ent_c1
Ent61	gnl|Ent_ERR037570|P_contig000212 (D36263)	human blood	2006	Africa	Malawi	ND	ERR037570	ST11	FimH2		iNTS	Ent_c2
Ent62	gnl|Ent_ERR037579|P_contig000219 (D23974)	human blood	2004	Africa	Malawi	ND	ERR037579	ST11	FimH15		iNTS	Ent_c1
Ent63	gnl|Ent_MDH-2014-00233|P_contig000007	human blood	2001-12-03	North America	USA	USA:MN	SRR1188526	ST11	FimH2		iNTS	Ent_c1
Ent64	gnl|Ent_MDH-2014-00779|P_contig000027	human blood	2014-03	North America	USA	ND	SRR1238797	ST11	FimH2		iNTS	Ent_c1
Ent65	gnl|Ent_WAPHL_SAL-A00657|P_contig000076 (CFSAN026658)	human blood	2014-09	North America	USA	USA:WA	SRR1693399	ST11	FimH2		iNTS	Ent_c1
Ent66	gnl|Ent_WAPHL_SAL-A00669|P_contig000005 (CFSAN027412)	human blood	2014-10	North America	USA	USA:WA	SRR1774014	ST11	FimH2		iNTS	Ent_c1
Ent67	gnl|Ent_WAPHL_SAL-A00940|P_contig000026 (CFSAN039201)	Blood, NOS	2015-09	North America	USA	USA:WA	SRR2648209	ST11	FimH2		iNTS	Ent_c1
Ent68	NZ_CP007507.1 Salmonella enterica subsp. enterica serovar Enteritidis strain Durban, complete genome	human blood	15-Jul-2013	Africa	South Africa	South Africa: Durban	CP007507	ST11	FimH2		iNTS	Ent_c1
Ent69	NZ_KE349722.1 Salmonella enterica subsp. enterica serovar Enteritidis str. 2010K-0267 Scaffold43, whole genome shotgun sequence	human blood	ND	ND	ND	ND	KE349722	ST11	FimH2		iNTS	Ent_c1
Ent70	NZ_KE349778.1 Salmonella enterica subsp. enterica serovar Enteritidis str. 2010K-0271 Scaffold108, whole genome shotgun sequence	human blood	ND	ND	ND	ND	KE349778	ST11	FimH2		iNTS	Ent_c1
Ent71	NZ_KE350051.1 Salmonella enterica subsp. enterica serovar Enteritidis str. 2010K-0284 Scaffold84, whole genome shotgun sequence	human blood	ND	ND	ND	ND	KE350051	ST11	FimH2		iNTS	Ent_c1
Ent72	NZ_KE350074.1 Salmonella enterica subsp. enterica serovar Enteritidis str. 2010K-0286 Scaffold118, whole genome shotgun sequence	human blood	ND	ND	ND	ND	KE350074	ST11	FimH2		iNTS	Ent_c1
Ent73	NZ_MAXX01000218.1 Salmonella enterica subsp. enterica serovar Enteritidis strain 150149475 contig_6, whole genome shotgun sequence	human blood	11-Nov-2015	Asia	Israel	Israel: Tel-Hashomer	NZ_MAXX01000218	ST11	FimH2		iNTS	Ent_c1
Ent74	NZ_MAXY01000030.1 Salmonella enterica subsp. enterica serovar Enteritidis strain 37007 contig_6, whole genome shotgun sequence	human blood	01-Sep-2008	Asia	Israel	Israel: Tel-Hashomer	NZ_MAXY01000030	ST11	FimH2		iNTS	Ent_c1
Ent75	NZ_MAXZ01000045.1 Salmonella enterica subsp. enterica serovar Enteritidis strain 150118463 contig_9, whole genome shotgun sequence	human blood	24-Apr-2015	Asia	Israel	Israel: Tel-Hashomer	NZ_MAXZ01000045	ST11	FimH2		iNTS	Ent_c1
Tm1	AE006468.2 Salmonella enterica subsp. enterica serovar Typhimurium str. LT2, complete genome	human	1948	ND	ND	ND	AE006468	ST19	FimH3		intestinal	Tm_c2
Tm2	CP017617.1 Salmonella enterica subsp. enterica serovar Typhimurium strain 22495, complete genome	gull	2007	North America	Canada	ND	CP017617	NEW1	FimH17		intestinal	Tm_c2
Tm3	NC_016810.1 Salmonella enterica subsp. enterica serovar Typhimurium SL1344 complete genome	ND	ND	Europe	UK	ND	NC_016810	ST19	FimH3		intestinal	Tm_c2
Tm4	NC_016856.1 Salmonella enterica subsp. enterica serovar Typhimurium str. 14028S, complete genome	ND	ND	ND	ND	ND	NC_016856	ST19	FimH3		intestinal	Tm_c2
Tm5	NC_016857.1 Salmonella enterica subsp. enterica serovar Typhimurium str. ST4/74, complete genome	calf	ND	Europe	UK	ND	NC_016857	ST19	FimH3		intestinal	Tm_c2
Tm6	NC_016860.1 Salmonella enterica subsp. enterica serovar Typhimurium str. T000240 DNA, complete genome	human stool	2000	Asia	Japan	ND	NC_016860	ST19	FimH3		intestinal	Tm_c2
Tm7	NC_016863.1 Salmonella enterica subsp. enterica serovar Typhimurium str. UK-1, complete genome	horse	1991	ND	ND	ND	NC_016863	ST19	FimH3		intestinal	Tm_c2
Tm8	NC_017046.1 Salmonella enterica subsp. enterica serovar Typhimurium str. 798, complete genome	porcine	ND	ND	ND	ND	NC_017046	ST3176	FimH3		intestinal	Tm_c2
Tm9	NC_021151.1 Salmonella enterica subsp. enterica serovar Typhimurium str. U288, complete genome	pig	ND	ND	ND	ND	NC_021151	ST19	FimH3		intestinal	Tm_c2
Tm10	NC_021814.1 Salmonella enterica subsp. enterica serovar Typhimurium var. 5- str. CFSAN001921, complete genome	chicken breast	2011	North America	USA	USA: NY	NC_021814	ST19	FimH3		intestinal	Tm_c3
Tm11	NC_022544.1 Salmonella enterica subsp. enterica serovar Typhimurium str. DT2, complete genome	ND	ND	ND	ND	ND	NC_022544	ST128	FimH3		intestinal	Tm_c2
Tm12	NC_022569.1 Salmonella enterica subsp. enterica serovar Typhimurium DT104 main chromosome, complete genome	ND	ND	ND	ND	ND	NC_022569	ST19	FimH13		intestinal	Tm_c4
Tm13	NZ_AP014565.1 Salmonella enterica subsp. enterica serovar Typhimurium str. L-3553 DNA, complete genome	cattle	2004	Asia	Japan	Hokkaido	AP014565	ST19	FimH3		intestinal	Tm_c2
Tm14	NZ_CP007235.1 Salmonella enterica subsp. enterica serovar Typhimurium str. USDA-ARS-USMARC-1899, complete genome	ground beef	2007-05-30	North America	USA	USA: BIFSCo Region 1	CP007235	ST19	FimH3		intestinal	Tm_c2
Tm15	NZ_CP007523.1 Salmonella enterica subsp. enterica serovar Typhimurium str. CDC 2011K-0870, complete genome	human stool	2011-02-27	North America	USA	USA: BIFSCo Region 7	CP007523	ST19	FimH3		intestinal	Tm_c2
Tm16	NZ_CP007581.1 Salmonella enterica subsp. enterica serovar Typhimurium strain 138736, complete genome	human stool	2011-06-01	Asia	Israel	ND	CP007581	ST19	FimH13		intestinal	Tm_c4
Tm17	NZ_CP007804.1 Salmonella enterica subsp. enterica serovar Typhimurium strain VNP20009, complete genome	derivative of 14028S	ND	ND	ND	ND	CP007804	ST19	FimH18		intestinal	Tm_c2
Tm18	NZ_CP009102.1 Salmonella enterica subsp. enterica serovar Typhimurium strain ATCC 13311, complete genome	mutton	1911	ND	ND	ND	CP009102	ST2066	FimH3		intestinal	Tm_c2
Tm19	NZ_CP012985.1 Salmonella enterica subsp. enterica serovar Typhimurium strain RM9437, complete genome	ground beef	2009	North America	USA	USA: CO	CP012985	ST19	FimH13		intestinal	Tm_c4
Tm20	NZ_CP014356.1 Salmonella enterica subsp. enterica serovar Typhimurium strain SO2, complete genome	human stool	2002	North America	Mexico	Mexico:Sonora	CP014356	ST302	FimH3		intestinal	Tm_c2
Tm21	NZ_CP014358.1 Salmonella enterica subsp. enterica serovar Typhimurium strain YU15, complete genome	human stool	2000	North America	Mexico	Mexico:Yucatan	CP014358	ST19	FimH13		intestinal	Tm_c4
Tm22	NZ_CP014965.1 Salmonella enterica subsp. enterica serovar Typhimurium str. CDC 2010K-1587, complete genome	human stool	2006-06-01	North America	USA	USA: BIFSCo Region 8	CP014965	ST19	FimH3		intestinal	Tm_c3
Tm23	NZ_CP014969.1 Salmonella enterica subsp. enterica serovar Typhimurium str. USDA-ARS-USMARC-1808 isolate ST1126-1, complete genome	bovine	2005-07-01	North America	USA	USA: BIFSCo Region 8	CP014969	ST19	FimH13		intestinal	Tm_c4
Tm24	NZ_CP014971.1 Salmonella enterica subsp. enterica serovar Typhimurium str. USDA-ARS-USMARC-1898, complete genome	ground beef	2007-02-01	North America	USA	USA: BIFSCo Region 3	CP014971	ST19	FimH3		intestinal	Tm_c2
Tm25	NZ_CP014975.1 Salmonella enterica subsp. enterica serovar Typhimurium str. CDC 2009K-1640, complete genome	human	2009	North America	USA	USA: BIFSCo Region 2	CP014975	ST19	FimH13		intestinal	Tm_c4
Tm26	NZ_CP014977.1 Salmonella enterica subsp. enterica serovar Typhimurium str. USDA-ARS-USMARC-1896, complete genome	bovine adipose trim	2011-03-01	North America	USA	USA: BIFSCo Region 2	CP014977	ST19	FimH3		intestinal	Tm_c3
Tm27	NZ_CP014979.1 Salmonella enterica subsp. enterica serovar Typhimurium str. CDC H2662, complete genome	human	1997-08-01	North America	USA	ND	CP014979	ST19	FimH13		intestinal	Tm_c4
Tm28	NZ_CP014981.1 Salmonella enterica subsp. enterica serovar Typhimurium str. USDA-ARS-USMARC-1880, complete genome	bovine pre-evisceration carcass	2003-06-01	North America	USA	USA: BIFSCo Region 5	CP014981	ST19	FimH3		intestinal	Tm_c2
Tm29	NZ_CP014982.1 Salmonella enterica subsp. enterica serovar Typhimurium str. USDA-ARS-USMARC-1810, complete genome	bovine pre-evisceration carcass	2005-10-01	North America	USA	USA: BIFSCo Region 5	CP014982	ST19	FimH3		intestinal	Tm_c2
Tm30	NZ_CP014983.1 Salmonella enterica subsp. enterica serovar Typhimurium str. CDC 2009K-2059, complete genome	human stool	2009-10-01	North America	USA	USA: BIFSCo Region 2	CP014983	ST19	FimH3		intestinal	Tm_c3
Tm31	NZ_CP015157.1 Salmonella enterica subsp. enterica serovar Typhimurium strain NC983, complete genome	derivative of 14028S	2004-06-15	North America	USA	ND	CP015157	ST3718	FimH18		intestinal	Tm_c2
Tm32	NZ_CP017621.1 Salmonella enterica subsp. enterica serovar Typhimurium strain 22792, complete genome	cormorant	2007	North America	Canada	ND	CP017621	ST3719	FimH3		intestinal	Tm_c2
Tm33	NZ_CP017728.1 Salmonella enterica subsp. enterica serovar Typhimurium str. SARA13, complete genome	ND	ND	Europe	France	ND	CP017728	ST19	FimH17		intestinal	Tm_c2
Tm34	NZ_LAPF01000001.1 Salmonella enterica subsp. enterica serovar Typhimurium strain ABBSB1189-1 scaffold00001, whole genome shotgun sequence	Gallus gallus domesticus	2006-07-26	North America	Canada	Canada: British Columbia	LAPF01000001	ST19	FimH3		intestinal	Tm_c2
Tm35	NZ_LN999997.1 Salmonella enterica subsp. enterica serovar Typhimurium isolate SO4698-09 genome assembly, chromosome: I	ND	ND	ND	ND	ND	LN999997	ST34	FimH3		intestinal	Tm_c3
Tm36	gnl|Tm_A16802|P_contig000069	ND	ND	ND	ND	ND	ERR023650	ST313	FimH3		iNTS	Tm_c1
Tm37	gnl|Tm_A19741|P_contig000022	ND	ND	ND	ND	ND	ERR023653	ST313	FimH3		iNTS	Tm_c1
Tm38	gnl|Tm_A21991|P_contig000014	ND	ND	ND	ND	ND	ERR023652	ST313	FimH3		iNTS	Tm_c2
Tm39	gnl|Tm_A50063|P_contig000100	ND	ND	ND	ND	ND	ERR023655	ST313	FimH3		iNTS	Tm_c1
Tm40	gnl|Tm_A50070|P_contig000074	ND	ND	ND	ND	ND	ERR023656	ST313	FimH3		iNTS	Tm_c1
Tm41	gnl|Tm_A50315|P_contig000043	ND	ND	ND	ND	ND	ERR023657	ST2080	FimH3		iNTS	Tm_c1
Tm42	gnl|Tm_BCW_2804|P_contig000074	human blood	2009	Africa	Mauritius	ND	SRR1106406	ST19	FimH3		iNTS	Tm_c2
Tm43	gnl|Tm_C5158|P_contig000167	ND	ND	ND	ND	ND	ERR023626	ST313	FimH3		iNTS	Tm_c1
Tm44	gnl|Tm_C5371|P_contig000184	ND	ND	ND	ND	ND	ERR023627	ST313	FimH3		iNTS	Tm_c1
Tm45	gnl|Tm_D15132|P_contig000103	ND	ND	ND	ND	ND	ERR023620	ST313	a		iNTS	Tm_c1
Tm46	gnl|Tm_D15176|P_contig000032	ND	ND	ND	ND	ND	ERR023624	ST313	FimH3		iNTS	Tm_c1
Tm47	gnl|Tm_D15330|P_contig000020	ND	ND	ND	ND	ND	ERR023630	ST313	FimH3		iNTS	Tm_c1
Tm48	gnl|Tm_D15759|P_contig000002	ND	ND	ND	ND	ND	ERR023625	ST313	FimH3		iNTS	Tm_c1
Tm49	gnl|Tm_D16287|P_contig000105	ND	ND	ND	ND	ND	ERR023631	ST313	FimH3		iNTS	Tm_c1
Tm50	gnl|Tm_D19828|P_contig000092	ND	ND	ND	ND	ND	ERR023622	ST313	FimH3		iNTS	Tm_c1
Tm51	gnl|Tm_D36099|P_contig000382	ND	ND	ND	ND	ND	ERR023633	ST313	FimH3		iNTS	Tm_c1
Tm52	gnl|Tm_D36457|P_contig000002	ND	ND	ND	ND	ND	ERR023639	ST313	FimH3		iNTS	Tm_c1
Tm53	gnl|Tm_D36632|P_contig000074	ND	ND	ND	ND	ND	ERR023644	ST313	FimH3		iNTS	Tm_c1
Tm54	gnl|Tm_D36807|P_contig000068	ND	ND	ND	ND	ND	ERR023640	ST313	FimH3		iNTS	Tm_c1
Tm55	gnl|Tm_D37381|P_contig002781	ND	ND	ND	ND	ND	ERR023641	ST313	FimH3		iNTS	Tm_c1
Tm56	gnl|Tm_D37601|P_contig000153	ND	ND	ND	ND	ND	ERR023636	ST313	FimH3		iNTS	Tm_c1
Tm57	gnl|Tm_D37712|P_contig000176	ND	ND	ND	ND	ND	ERR023634	ST313	FimH3		iNTS	Tm_c1
Tm58	gnl|Tm_D37905|P_contig000105	ND	ND	ND	ND	ND	ERR023635	ST313	FimH3		iNTS	Tm_c1
Tm59	gnl|Tm_PP_BR007|P_contig000019 (CFSAN053079)	human blood	2014	South America	Brazil	ND	SRR4046383	ST19	FimH3		iNTS	Tm_c2
Tm60	gnl|Tm_PP_BR063|P_contig000030 (CFSAN053089)	human blood	2010	South America	Brazil	ND	SRR4046398	ST1649	FimH3		iNTS	Tm_c2
Tm61	NC_016854.1 Salmonella enterica subsp. enterica serovar Typhimurium str. D23580 complete genome	human blood	2004	Africa	Malawi	Malawi:Blantyre	NC_016854	ST313	FimH3		iNTS	Tm_c1
Tm62	NZ_AUVE01000003.1 Salmonella enterica subsp. enterica serovar Typhimurium str. ST78896 ST78896_0003_0001, whole genome shotgun sequence	human blood	2006	Asia	China	China: Hong Kong	AUVE01000003	ST19	FimH3		iNTS	Tm_c2
Tm63	NZ_AUXE01000003.1 Salmonella enterica subsp. enterica serovar Typhimurium str. ST4848 ST4848_0003_0001, whole genome shotgun sequence	human blood	2006	Asia	China	China: Hong Kong	AUXE01000003	ST19	FimH3		iNTS	Tm_c2
Tm64	NZ_CP011428.1 Salmonella enterica subsp. enterica strain YU39, complete genome	human blood	2005	North America	Mexico	Mexico: Yucatan	CP011428	ST213	FimH3		iNTS	Tm_c3
Tm65	NZ_CP012681.1 Salmonella enterica subsp. enterica serovar Typhimurium strain 33676, complete genome	human blood	2011	North America	Mexico	Mexico: Mexico City	CP012681	ST213	FimH3		iNTS	Tm_c3
Tm66	NZ_CP014536.1 Salmonella enterica subsp. enterica serovar Typhimurium strain SO3, complete genome	CSF meningitis	2002	North America	Mexico	Mexico:Sonora	CP014536	ST302	FimH3		iNTS	Tm_c2
Tm67	NZ_CP014967.1 Salmonella enterica subsp. enterica serovar Typhimurium str. CDC 2011K-1702, complete genome	human urine	2011-07-01	North America	USA	USA: BIFSCo Region 7	CP014967	ST19	FimH13		iNTS	Tm_c4
Tm68	NZ_CP016385.1 Salmonella enterica subsp. enterica serovar Typhimurium strain 13-931, complete genome	human blood	2013	North America	USA	USA: CO	CP016385	ST19	FimH3		iNTS	Tm_c2
Tm69	NZ_LUIW01000007.1 Salmonella enterica subsp. enterica serovar Typhimurium strain CFSAN033895 CFSAN033895_contig0006, whole genome shotgun sequence	brain abscess	2005	South America	Brazil	ND	LUIW01000007	ST19	FimH3		iNTS	Tm_c3
Tm70	NZ_LVFU01000013.1 Salmonella enterica subsp. enterica serovar Typhimurium strain CFSAN033891 CFSAN033891_contig0012, whole genome shotgun sequence	human blood	2000	South America	Brazil	ND	LVFU01000013	ST313	FimH3		iNTS	Tm_c2
Tm71	Tm_A16329_00009	ND	ND	ND	ND	ND	ERR023646	ST313	FimH3		iNTS	Tm_c1
Tm72	Tm_A22804_00009	ND	ND	ND	ND	ND	ERR023654	ST313	FimH3		iNTS	Tm_c1
Tm73	Tm_A24924_0027	ND	2003	Africa	Malawi	ND	ERR186001	ST313	FimH3		iNTS	Tm_c2
Tm74	Tm_CFSAN023366_0001	human blood	2013-04-16	North America	USA	USA:MN	SRR1569685	ST19	FimH3		iNTS	Tm_c2
Tm75	Tm_D18791_00011	ND	ND	ND	ND	ND	ERR023621	ST313	FimH3		iNTS	Tm_c1
Newp1	CP009565.1 Salmonella enterica subsp. enterica serovar Newport str. CVM 21554, complete genome	Swine (Sus domesticus)	2001	North America	USA	USA: IL	CP009565	ST45	a	-/A/NEW(15)	Lineage II	NewpII_c1
Newp2	CP016010.1 Salmonella enterica subsp. enterica serovar Newport strain CFSAN001660, complete genome	environmental/food/other	ND	North America	USA	USA:VA	CP016010	ST350	FimH6	B/B/B1	Lineage III	NewpIII_c1
Newp3	CP016012.1 Salmonella enterica subsp. enterica serovar Newport strain CFSAN003890, complete genome	almond kernel (raw, variety carmel)	2007-10-04	North America	USA	USA:CA	CP016012	ST45	FimH5	A/A/A1	Lineage II	NewpII_c1
Newp4	CP016357.1 Salmonella enterica subsp. enterica serovar Newport str. WA_14882, complete genome	stool (Homo sapiens)	ND	North America	USA	USA: WA	CP016357	ST45	FimH5	A/A/A1	Lineage II	NewpII_c1
Newp5	NC_021902.1 Salmonella enterica subsp. enterica serovar Newport str. USMARC-S3124.1, complete genome	Bos taurus	2005-12-15	North America	USA	USA: BIFSCo Region 2	NC_021902	ST45	FimH5	A/A/A1	Lineage II	NewpII_c1
Newp6	NZ_ABEW01000003.1 Salmonella enterica subsp. enterica serovar Newport str. SL317 gcontig_1106632921412, whole genome shotgun sequence	Human	2002	North America	USA	USA: MN	ABEW01000003	ST5	FimH6	B/B/B1	Lineage III	NewpIII_c1
Newp7	NZ_AHTJ01000036.1 Salmonella enterica subsp. enterica serovar Newport str. CVM 35185 SEEN185_36, whole genome shotgun sequence	bison	2004-06-01	North America	USA	USA: TN	AHTJ01000036	ST5	FimH6	B/B/B1	Lineage III	NewpIII_c1
Newp8	NZ_AHTK01000037.1 Salmonella enterica subsp. enterica serovar Newport str. CVM 35199 SEEN199_59, whole genome shotgun sequence	caprine animal	2004-08-01	North America	USA	USA: TN	AHTK01000037	ST5	FimH6	B/B/B1	Lineage III	NewpIII_c1
Newp9	NZ_AHTL01000022.1 Salmonella enterica subsp. enterica serovar Newport str. CVM 21539 SEEN539_35, whole genome shotgun sequence	chicken	ND	North America	USA	USA: MO	AHTL01000022	ST5	FimH6	B/B/B1	Lineage III	NewpIII_c1
Newp10	NZ_AHTM01000043.1 Salmonella enterica subsp. enterica serovar Newport str. CVM 33953 SEEN953_42, whole genome shotgun sequence	ground turkey	2003-12-01	North America	USA	USA:MD	AHTM01000043	ST118	FimH6	B/B/B2	Lineage III	NewpIII_c1
Newp11	NZ_AHTN01000007.1 Salmonella enterica subsp. enterica serovar Newport str. CVM 35188 SEEN188_16, whole genome shotgun sequence	equine animal	2004-06-01	North America	USA	USA: TN	AHTN01000007	ST118	FimH6	B/B/B1	Lineage III	NewpIII_c1
Newp12	NZ_AHTO01000030.1 Salmonella enterica subsp. enterica serovar Newport str. CVM 21559 SEEN559_43, whole genome shotgun sequence	turkey (Meleagris gallopavo)	ND	North America	USA	USA: CO	AHTO01000030	ST118	FimH6	B/B/B1	Lineage III	NewpIII_c1
Newp13	NZ_AHTP01000005.1 Salmonella enterica subsp. enterica serovar Newport str. CVM 19447 SEEN447_15, whole genome shotgun sequence	frog food	ND	Asia	Viet Nam	ND	AHTP01000005	ST31	FimH5	A/A/NEW(1)	Lineage II	NewpII_c2
Newp14	NZ_AHTQ01000014.1 Salmonella enterica subsp. enterica serovar Newport str. CVM 19449 SEEN449_23, whole genome shotgun sequence	fish food	ND	Asia	Hong Kong	ND	AHTQ01000014	ST31	FimH5	A/NEW(10)/NEW(1)	Lineage II	NewpII_c2
Newp15	NZ_AHTR01000003.1 Salmonella enterica subsp. enterica serovar Newport str. CVM 19567 SEEN567_12, whole genome shotgun sequence	fish food	ND	Asia	Viet Nam	ND	AHTR01000003	ST31	FimH5	A/A/NEW(1)	Lineage II	NewpII_c2
Newp16	NZ_AHTS01000029.1 Salmonella enterica subsp. enterica serovar Newport str. CVM 35202 SEEN202_46, whole genome shotgun sequence	equine animal	2004-08-01	North America	USA	USA: TN	AHTS01000029	ST118	FimH6	B/B/B2	Lineage III	NewpIII_c1
Newp17	NZ_AHUB01000010.1 Salmonella enterica subsp. enterica serovar Newport str. CVM 19443 SEEN443_20, whole genome shotgun sequence	shrimp	ND	Asia	India	ND	AHUB01000010	ST157	FimH5	A/A/-	Lineage II	NewpII_c1
Newp18	NZ_c.1 Salmonella enterica subsp. enterica serovar Newport str. CVM 37978 SEEN978_34, whole genome shotgun sequence	spinach	2008	North America	USA	USA: CO	AHUC01000020	ST45	FimH5	A/A/A1	Lineage II	NewpII_c1
Newp19	NZ_AHUD01000007.1 Salmonella enterica subsp. enterica serovar Newport str. CVM 19593 SEEN593_16, whole genome shotgun sequence	cheese	ND	North America	Mexico	ND	AHUD01000007	ST45	FimH5	A/A/A1	Lineage II	NewpII_c1
Newp20	NZ_AHUE01000032.1 Salmonella enterica subsp. enterica serovar Newport str. CVM 19470 SEEN470_41, whole genome shotgun sequence	squid	ND	Asia	Viet Nam	ND	AHUE01000032	ST46	FimH5	A/A/NEW(18)	Lineage II	NewpII_c1
Newp21	NZ_AHUF01000003.1 Salmonella enterica subsp. enterica serovar Newport str. CVM 19536 SEEN536_12, whole genome shotgun sequence	pepper	ND	Asia	Viet Nam	ND	AHUF01000003	ST46	FimH5	A/A/NEW(18)	Lineage II	NewpII_c1
Newp22	NZ_AHUG01000036.1 Salmonella enterica subsp. enterica serovar Newport str. CVM 4176 SEEN176_52, whole genome shotgun sequence	pig ears	ND	North America	USA	USA:CA	AHUG01000036	ST46	FimH5	A/A/A1	Lineage II	NewpII_c1
Newp23	NZ_AOGH01000016.1 Salmonella enterica subsp. enterica serovar Newport str. Henan_3 contig016, whole genome shotgun sequence	stool (Homo sapiens)	ND	Asia	China	China: Henan	AOGH01000016	ST31	FimH5	A/A/NEW(1)	Lineage II	NewpII_c2
Newp24	NZ_AOGI01000013.1 Salmonella enterica subsp. enterica serovar Newport str. Shandong_3 contig013, whole genome shotgun sequence	stool (Homo sapiens)	ND	Asia	China	China: Shandong	AOGI01000013	ST2364	FimH5	A/A/NEW(17)	Lineage II	NewpII_c1
Newp25	NZ_AOGJ01000009.1 Salmonella enterica subsp. enterica serovar Newport str. SH111077 contig009, whole genome shotgun sequence	stool (Homo sapiens)	ND	Asia	China	China: Shanghai	AOGJ01000009	ST46	FimH5	A/A/A1	Lineage II	NewpII_c1
Newp26	NZ_APGQ01000029.1 Salmonella enterica subsp. enterica serovar Newport str. 36804 SEEN6804_136, whole genome shotgun sequence	tomato farm	2007-12-27	North America	USA	USA:VA	APGQ01000029	ST5	FimH6	B/B/B1	Lineage III	NewpIII_c1
Newp27	NZ_APGR01000148.1 Salmonella enterica subsp. enterica serovar Newport str. 36807 SEEN6807_64, whole genome shotgun sequence	tomato farm	2007-12-27	North America	USA	USA:VA	APGR01000148	ST118	FimH12	FimH12/B/B1	Lineage III	NewpIII_c2
Newp28	NZ_APGS01000037.1 Salmonella enterica subsp. enterica serovar Newport str. 36805 SEEN6805_133, whole genome shotgun sequence	tomato farm	2007-12-27	North America	USA	USA:VA	APGS01000037	ST118	FimH12	FimH12/B/B1	Lineage III	NewpIII_c2
Newp29	NZ_APGT01000045.1 Salmonella enterica subsp. enterica serovar Newport str. 36801 SEEN6801_14, whole genome shotgun sequence	tomato farm	2007-12-27	North America	USA	USA:VA	APGT01000045	ST118	FimH12	FimH12/B/B1	Lineage III	NewpIII_c2
Newp30	NZ_APGU01000057.1 Salmonella enterica subsp. enterica serovar Newport str. 36799 SEEN6799_2, whole genome shotgun sequence	tomato farm	2007-12-27	North America	USA	USA:VA	APGU01000057	ST118	FimH12	FimH12/B/B1	Lineage III	NewpIII_c2
Newp31	NZ_APGV01000014.1 Salmonella enterica subsp. enterica serovar Newport str. 36802 SEEN6802_11, whole genome shotgun sequence	tomato farm	2007-12-27	North America	USA	USA:VA	APGV01000014	ST118	FimH12	FimH12/B/B1	Lineage III	NewpIII_c2
Newp32	NZ_APGW01000056.1 Salmonella enterica subsp. enterica serovar Newport str. VA_R100804798 SEEN4798_2, whole genome shotgun sequence	stool (Homo sapiens)	ND	North America	USA	USA:VA	APGW01000056	ST5	FimH6	B/B/B1	Lineage III	NewpIII_c1
Newp33	NZ_APGX01000066.1 Salmonella enterica subsp. enterica serovar Newport str. VA_R100808502 SEEN8502_1, whole genome shotgun sequence	stool (Homo sapiens)	ND	North America	USA	USA:VA	APGX01000066	ST5	FimH6	B/B/B1	Lineage III	NewpIII_c1
Newp34	NZ_APGY01000057.1 Salmonella enterica subsp. enterica serovar Newport str. MA_10EN1469 SEEN1469_1, whole genome shotgun sequence	stool (Homo sapiens)	ND	North America	USA	USA:VA	APGY01000057	ST5	FimH6	B/B/B1	Lineage III	NewpIII_c1
Newp35	NZ_APGZ01000049.1 Salmonella enterica subsp. enterica serovar Newport str. DC_10-446 SEEN0446_5, whole genome shotgun sequence	stool (Homo sapiens)	2010-08-04	North America	USA	USA:DC	APGZ01000049	ST118	FimH12	FimH12/B/B1	Lineage III	NewpIII_c2
Newp36	NZ_APHA01000058.1 Salmonella enterica subsp. enterica serovar Newport str. DC_10-449 SEEN0449_2, whole genome shotgun sequence	stool (Homo sapiens)	2010-08-03	North America	USA	USA:DC	APHA01000058	ST118	FimH12	FimH12/B/B1	Lineage III	NewpIII_c2
Newp37	NZ_APHB01000066.1 Salmonella enterica subsp. enterica serovar Newport str. DC_10-450 SEEN0450_1, whole genome shotgun sequence	stool (Homo sapiens)	2010-08-04	North America	USA	USA:DC	APHB01000066	ST5	FimH6	B/B/B1	Lineage III	NewpIII_c1
Newp38	NZ_APHC01000118.1 Salmonella enterica subsp. enterica serovar Newport str. A182RVB SEEN2RVB_76, whole genome shotgun sequence	creek sediment	2006-08-22	North America	USA	USA:VA	APHC01000118	ST5	FimH6	B/B/B1	Lineage III	NewpIII_c1
Newp39	NZ_APHD01000259.1 Salmonella enterica subsp. enterica serovar Newport str. Pond080-2TTA SEEN2TTA_93, whole genome shotgun sequence	pond sediment	2006-06-23	North America	USA	USA:VA	APHD01000259	NEW2	FimH6	B/B/B1	Lineage III	NewpIII_c1
Newp40	NZ_APHE01000058.1 Salmonella enterica subsp. enterica serovar Newport str. S103RVX SEEN3RVX_37, whole genome shotgun sequence	bird feces	2006-09-16	North America	USA	USA:VA	APHE01000058	ST5	FimH6	B/B/B1	Lineage III	NewpIII_c1
Newp41	NZ_APHF01000022.1 Salmonella enterica subsp. enterica serovar Newport str. 36803 SEEN6803_126, whole genome shotgun sequence	tomato farm	2007-12-27	North America	USA	USA:VA	APHF01000022	ST118	FimH12	FimH12/B/B1	Lineage III	NewpIII_c2
Newp42	NZ_APHG01000049.1 Salmonella enterica subsp. enterica serovar Newport str. PRS_2010_0624 SEEN0624_147, whole genome shotgun sequence	creek	2010-06-24	North America	USA	USA:VA	APHG01000049	ST5	FimH6	B/B/B1	Lineage III	NewpIII_c1
Newp43	NZ_AUQP01000012.1 Salmonella enterica subsp. enterica serovar Newport str. #11-4 SEEN0114_2, whole genome shotgun sequence	pond	ND	North America	USA	USA:VA	AUQP01000012	ST5	FimH6	B/B/B1	Lineage III	NewpIII_c1
Newp44	NZ_AUQQ01000054.1 Salmonella enterica subsp. enterica serovar Newport str. #11-3 SEEN0113_6, whole genome shotgun sequence	pond	ND	North America	USA	USA:VA	AUQQ01000054	ST5	FimH6	B/B/B1	Lineage III	NewpIII_c1
Newp45	NZ_AUQR01000045.1 Salmonella enterica subsp. enterica serovar Newport str. #11-2 SEEN0112_5, whole genome shotgun sequence	tomato	ND	ND	USA	ND	AUQR01000045	ST5	FimH6	B/B/B1	Lineage III	NewpIII_c1
Newp46	NZ_AYDM01000056.1 Salmonella enterica subsp. enterica serovar Newport str. 637564_17 SEEN6417_14, whole genome shotgun sequence	ND	ND	ND	ND	ND	AYDM01000056	ST45	FimH5	A/A/A1	Lineage II	NewpII_c1
Newp47	NZ_AYDY01000044.1 Salmonella enterica subsp. enterica serovar Newport str. RI_10P079 SEENP079_4, whole genome shotgun sequence	ND	ND	ND	USA	USA: RI	AYDY01000044	ST45	FimH5	A/A/A1	Lineage II	NewpII_c1
Newp48	NZ_AYDZ01000022.1 Salmonella enterica subsp. enterica serovar Newport str. RI_10P078 SEENP078_2, whole genome shotgun sequence	ND	ND	ND	USA	USA: RI	AYDZ01000022	ST45	FimH5	A/A/A1	Lineage II	NewpII_c1
Newp49	NZ_AYEA01000011.1 Salmonella enterica subsp. enterica serovar Newport str. RI_10P069 SEENP069_1, whole genome shotgun sequence	ND	ND	ND	USA	USA: RI	AYEA01000011	ST45	FimH5	A/A/A1	Lineage II	NewpII_c1
Newp50	NZ_AYEB01000022.1 Salmonella enterica subsp. enterica serovar Newport str. RI_10P068 SEENP068_2, whole genome shotgun sequence	ND	ND	ND	USA	USA: RI	AYEB01000022	ST45	FimH5	A/A/A1	Lineage II	NewpII_c1
Newp51	NZ_AYED01000004.1 Salmonella enterica subsp. enterica serovar Newport str. WA_14885 SEEN4885_13, whole genome shotgun sequence	ND	ND	ND	USA	USA: WA	AYED01000004	ST45	FimH5	A/A/A1	Lineage II	NewpII_c1
Newp52	NZ_AYEF01000214.1 Salmonella enterica subsp. enterica serovar Newport str. WA_14881 SEEN4881_5, whole genome shotgun sequence	ND	ND	ND	USA	USA: WA	AYEF01000214	NEW3	FimH5	A/A/A1	Lineage II	NewpII_c1
Newp53	NZ_AYEG01000028.1 Salmonella enterica subsp. enterica serovar Newport str. VA_R100512572 SEEN2572_1, whole genome shotgun sequence	ND	ND	ND	USA	USA: VA	AYEG01000028	ST45	FimH5	A/A/A1	Lineage II	NewpII_c1
Newp54	NZ_CCMR01000003.1 Salmonella enterica subsp. enterica serovar Newport str. SL254, whole genome shotgun sequence	human	2000	North America	USA	USA:MN	CCMR01000003	ST45	FimH5	A/A/A1	Lineage II	NewpII_c1
Newp55	NZ_CP007216.1 Salmonella enterica subsp. enterica serovar Newport str. USDA-ARS-USMARC-1927, complete genome	fecal swab (Bos taurus)	2011-01-30	North America	USA	USA: BIFSCo Region 6	CP007216	ST118	FimH6	B/B/B2	Lineage III	NewpIII_c1
Newp56	NZ_CP007559.1 Salmonella enterica subsp. enterica serovar Newport str. CDC 2010K-2159, complete genome	stool (Homo sapiens)	2010-08-01	North America	USA	USA: BIFSCo Region 7	CP007559	ST31	FimH5	A/A/B1	Lineage II	NewpII_c2
Newp57	NZ_CP009561.1 Salmonella enterica subsp. enterica serovar Newport str. CVM N18486, complete genome	Turkey, Ground	2004-02-29	North America	USA	USA:NM	CP009561	ST45	FimH5	A/A/A1	Lineage II	NewpII_c1
Newp58	NZ_CP010279.1 Salmonella enterica subsp. enterica serovar Newport str. CVM 22425, complete genome	Bos taurus	2003	North America	USA	USA:AZ	CP010279	ST45	a	-/A/A1	Lineage II	NewpII_c1
Newp59	NZ_CP010280.1 Salmonella enterica subsp. enterica serovar Newport str. CVM 22462, complete genome	Dog (Canis lupus familiaris)	2003	North America	USA	USA:AZ	CP010280	ST45	FimH5	A/A/A1	Lineage II	NewpII_c1
Newp60	NZ_CP010281.1 Salmonella enterica subsp. enterica serovar Newport str. CVM 22513, complete genome	Bos taurus	2003	North America	USA	USA:NC	CP010281	ST45	FimH5	A/A/A1	Lineage II	NewpII_c1
Newp61	NZ_CP010282.1 Salmonella enterica subsp. enterica serovar Newport str. CVM 21538, complete genome	Chicken (Gallus gallus)	ND	ND	ND	USA:GA	CP010282	ST45	FimH5	A/A/A1	Lineage II	NewpII_c1
Newp62	NZ_CP010283.1 Salmonella enterica subsp. enterica serovar Newport str. CVM 21550, complete genome	Swine (Sus domesticus)	ND	ND	ND	ND	CP010283	ST45	FimH5	A/A/A1	Lineage II	NewpII_c1
Newp63	NZ_CP010284.1 Salmonella enterica subsp. enterica serovar Newport str. CVM N1543, complete genome	Equus ferus caballus	2000-07-31	North America	USA	USA:GA	CP010284	ST45	FimH5	A/A/A1	Lineage II	NewpII_c1
Newp64	NZ_CP015923.1 Salmonella enterica subsp. enterica serovar Newport str. Levine 1, complete genome	tomato field	ND	North America	USA	USA: VA	CP015923	ST5	FimH6	B/B/B1	Lineage III	NewpIII_c1
Newp65	NZ_JYXR01000026.1 Salmonella enterica subsp. enterica serovar Newport strain CVM N38893 N38893_contig_26, whole genome shotgun sequence	ground turkey	2012	North America	USA	USA:NM	JYXR01000026	ST45	FimH5	A/A/A1	Lineage II	NewpII_c1
Newp66	NZ_JYZW01000016.1 Salmonella enterica subsp. enterica serovar Newport strain CVM N42477 N42477_contig_16, whole genome shotgun sequence	ground turkey	2012	North America	USA	USA:MN	JYZW01000016	ST118	FimH6	B/B/B2	Lineage III	NewpIII_c1
Newp67	NZ_LHIV01000011.1 Salmonella enterica subsp. enterica serovar Newport strain CVM N46850 N46850_contig_11, whole genome shotgun sequence	chiken breast	2013	North America	USA	USA:PA	LHIV01000011	ST45	FimH5	A/A/A1	Lineage II	NewpII_c1
Newp68	NZ_LINY01000010.1 Salmonella enterica subsp. enterica serovar Newport strain CVM N50439 N50439_contig_10, whole genome shotgun sequence	chiken breast	2013	North America	USA	USA:NY	LINY01000010	ST5	FimH6	B/B/B1	Lineage III	NewpIII_c1
Newp69	NZ_MLVV01000003.1 Salmonella enterica subsp. enterica serovar Newport strain CFSAN045011 CFSAN045011_3, whole genome shotgun sequence	soil	2013-08-17	North America	USA	USA:GA	MLVV01000003	ST5	FimH6	B/B/B1	Lineage III	NewpIII_c1
Newp70	NZ_MLWT01000001.1 Salmonella enterica subsp. enterica serovar Newport strain CFSAN045050 CFSAN045050_1, whole genome shotgun sequence	soil from pond	2013-04-22	North America	USA	USA:GA	MLWT01000001	ST5	FimH6	B/B/B1	Lineage III	NewpIII_c1
Newp71	NZ_MLWU01000001.1 Salmonella enterica subsp. enterica serovar Newport strain CFSAN045051 CFSAN045051_1, whole genome shotgun sequence	soil from pond	2013-06-03	North America	USA	USA:GA	MLWU01000001	ST118	FimH12	FimH12/B/B1	Lineage III	NewpIII_c2
Newp72	NZ_MLWV01000001.1 Salmonella enterica subsp. enterica serovar Newport strain CFSAN045052 CFSAN045052_1, whole genome shotgun sequence	soil from pond	2013-04-22	North America	USA	USA:GA	MLWV01000001	ST5	FimH6	B/B/B1	Lineage III	NewpIII_c1
Newp73	NZ_MLWW01000003.1 Salmonella enterica subsp. enterica serovar Newport strain CFSAN045053 CFSAN045053_3, whole genome shotgun sequence	soil from pond	2012-10-01	North America	USA	USA:GA	MLWW01000003	ST118	FimH6	B/NEW(8)/NEW(12)	Lineage III	NewpIII_c1
Newp74	NZ_MLWX01000001.1 Salmonella enterica subsp. enterica serovar Newport strain CFSAN045054 CFSAN045054_1, whole genome shotgun sequence	soil from pond	2013-05-13	North America	USA	USA:GA	MLWX01000001	ST5	FimH6	B/B/B1	Lineage III	NewpIII_c1
Dub1	gnl|Dub_2015K-0183|P_contig000086	blood	2014-03-01	North America	USA	ND	SRR1953054	ST10	FimH4			Dub_c1a
Dub2	gnl|Dub_2221_02|P_contig000051	cattle	2002	ND	ND	ND	ERS004909	ST10	FimH10			Dub_c1a
Dub3	gnl|Dub_2272_02|P_contig000055	cattle	2002	ND	ND	ND	ERS004907	ST10	FimH10			Dub_c1a
Dub4	gnl|Dub_230A_02|P_contig000046	cattle	2002	ND	ND	ND	ERS004906	ST10	FimH10			Dub_c1a
Dub5	gnl|Dub_2356_02|P_contig000059	sheep	2002	ND	ND	ND	ERS004911	ST10	FimH10			Dub_c1a
Dub6	gnl|Dub_BCW_2676|P_contig000043	laying hens (healthy)	2004	South America	Colombia	ND	SRR1106504	ST10	FimH4			Dub_c1a
Dub7	gnl|Dub_BCW_2677|P_contig000029	human blood	2009	Africa	Nigeria	ND	SRR1106503	ST10	FimH4			Dub_c2
Dub8	gnl|Dub_CFSAN031745|P_contig000030	bovine feces	2013-04-20	Africa	Ethiolpia	Ethiopia:Central Eth.	SRR3115973	ST10	FimH4			Dub_c2
Dub9	gnl|Dub_D62|P_contig000017	ND	ND	ND	ND	ND	ERR025163	ST10	FimH4			Dub_c2
Dub10	gnl|Dub_ERR433181|P_contig000020 (88_500)	ND	ND	ND	ND	ND	ERR433181	ST73	FimH4			Dub_c1b
Dub11	gnl|Dub_ERR433182|P_contig000069 (CN_346_64-sc-1769927)	ND	ND	ND	ND	ND	ERR433182	ST1816	FimH4			Dub_c1b
Dub12	gnl|Dub_ERR433183|P_contig000038 (CN_178_72)	ND	ND	ND	ND	ND	ERR433183	ST73	FimH4			Dub_c1b
Dub13	gnl|Dub_ERR587446|P_contig000074 (1-sc-1925563)	ND	ND	ND	ND	ND	ERR587446	ST10	FimH10			Dub_c1a
Dub14	gnl|Dub_ERR587447|P_contig000026 (2-sc-1925564)	ND	ND	ND	ND	ND	ERR587447	ST10	FimH4			Dub_c1a
Dub15	gnl|Dub_ERR587448|P_contig000077 (3-sc-1925565)	ND	ND	ND	ND	ND	ERR587448	ST10	FimH10			Dub_c1a
Dub16	gnl|Dub_ERR587449|P_contig000022 (4-sc-1925566)	ND	ND	ND	ND	ND	ERR587449	ST10	FimH10			Dub_c1a
Dub17	gnl|Dub_ERR587450|P_contig000067 (5-sc-1925567)	ND	ND	ND	ND	ND	ERR587450	ST10	FimH10			Dub_c1a
Dub18	gnl|Dub_ERR587451|P_contig000065 (6-sc-1925568)	ND	ND	ND	ND	ND	ERR587451	ST10	FimH10			Dub_c1a
Dub19	gnl|Dub_ERR587452|P_contig000067 (7-sc-1925569)	ND	ND	ND	ND	ND	ERR587452	ST10	FimH10			Dub_c1a
Dub20	gnl|Dub_ERR587453|P_contig000044 (8-sc-1925570)	ND	ND	ND	ND	ND	ERR587453	ST10	FimH10			Dub_c1a
Dub21	gnl|Dub_ERR587454|P_contig000011 (9-sc-1925571)	ND	ND	ND	ND	ND	ERR587454	ST10	FimH10			Dub_c1a
Dub22	gnl|Dub_ERR587455|P_contig000133 (10-sc-1925572)	ND	ND	ND	ND	ND	ERR587455	ST10	FimH10			Dub_c1a
Dub23	gnl|Dub_ERR587456|P_contig000022 (11-sc-1925573)	ND	ND	ND	ND	ND	ERR587456	ST10	FimH10			Dub_c1a
Dub24	gnl|Dub_ERR587457|P_contig000057 (12-sc-1925574)	ND	ND	ND	ND	ND	ERR587457	ST10	FimH10			Dub_c1a
Dub25	gnl|Dub_ERR587458|P_contig000012 (13-sc-1925575)	ND	ND	ND	ND	ND	ERR587458	ST10	FimH4			Dub_c1a
Dub26	gnl|Dub_ERR587459|P_contig000079	ND	ND	ND	ND	ND	ERR587459	ST10	FimH4			Dub_c1a
Dub27	gnl|Dub_ERR587460|P_contig000060	ND	ND	ND	ND	ND	ERR587460	ST10	FimH10			Dub_c1a
Dub28	gnl|Dub_ERR587461|P_contig000029	ND	ND	ND	ND	ND	ERR587461	ST10	FimH10			Dub_c1a
Dub29	gnl|Dub_ERR587462|P_contig000016	ND	ND	ND	ND	ND	ERR587462	ST10	FimH10			Dub_c1a
Dub30	gnl|Dub_ERR587463|P_contig000007	ND	ND	ND	ND	ND	ERR587463	ST10	FimH10			Dub_c1a
Dub31	gnl|Dub_ERR587464|P_contig000063	ND	ND	ND	ND	ND	ERR587464	ST10	FimH4			Dub_c1a
Dub32	gnl|Dub_ERR587465|P_contig000024	ND	ND	ND	ND	ND	ERR587465	ST10	FimH10			Dub_c1a
Dub33	gnl|Dub_ERR587466|P_contig000050	ND	ND	ND	ND	ND	ERR587466	ST10	FimH10			Dub_c1a
Dub34	gnl|Dub_ERR587467|P_contig000024	ND	ND	ND	ND	ND	ERR587467	ST10	FimH4			Dub_c1a
Dub35	gnl|Dub_ERR587468|P_contig000081	ND	ND	ND	ND	ND	ERR587468	ST10	FimH4			Dub_c1a
Dub36	gnl|Dub_ERR587469|P_contig000050	ND	ND	ND	ND	ND	ERR587469	ST10	FimH10			Dub_c1a
Dub37	gnl|Dub_ERR587470|P_contig000074	ND	ND	ND	ND	ND	ERR587470	ST10	FimH10			Dub_c1a
Dub38	gnl|Dub_I4|P_contig000003	ND	ND	ND	ND	ND	ERR025167	ST10	FimH4			Dub_c2
Dub39	gnl|Dub_I76|P_contig000019	ND	ND	ND	ND	ND	ERR025168	ST10	FimH4			Dub_c2
Dub40	gnl|Dub_I82|P_contig000015	ND	ND	ND	ND	ND	ERR025169	ST10	FimH4			Dub_c2
Dub41	gnl|Dub_J45|P_contig000025	ND	ND	ND	ND	ND	ERR025170	ST10	FimH4			Dub_c2
Dub42	gnl|Dub_P6|P_contig000004	ND	ND	ND	ND	ND	ERR025171	ST10	FimH4			Dub_c2
Dub43	gnl|Dub_SD3246|P_contig000010	ND	ND	Europe	Europe	ND	ERR015586	ST10	FimH4			Dub_c1a
Dub44	gnl|Dub_SDU1|P_contig000011	human invasive	1995	South America	Uruguay	ND	ERS022673	ST10	FimH4			Dub_c3
Dub45	gnl|Dub_SDU2|P_contig000022	human invasive	2004	South America	Uruguay	ND	ERS022674	ST10	FimH4			Dub_c3
Dub46	gnl|Dub_SDU3|P_contig000024	human invasive	2006	South America	Uruguay	ND	ERS022675	ST10	FimH4			Dub_c3
Dub47	gnl|Dub_SDU4|P_contig000010	human invasive	2008	South America	Uruguay	ND	ERS022676	ST10	FimH4			Dub_c3
Dub48	gnl|Dub_SDU5|P_contig000038	human gastroenteritis	2000	South America	Uruguay	ND	ERS022677	ST10	FimH4			Dub_c3
Dub49	gnl|Dub_SDU6|P_contig000027	human gastroenteritis	2005	South America	Uruguay	ND	ERS022678	ST10	FimH4			Dub_c3
Dub50	gnl|Dub_SDU7|P_contig000031	human gastroenteritis	2008	South America	Uruguay	ND	ERS022679	ST10	FimH4			Dub_c3
Dub51	gnl|Dub_WAPHL_SAL-A00036|P_contig000026	cow	2003-12-26	North America	USA	USA: WA	SRR950704	ST10	FimH4			Dub_c1a
Dub52	LK931502.1 Salmonella enterica subsp. enterica serovar Dublin genome assembly SC50_1, chromosome : I	ND	ND	ND	ND	ND	LK931502	ST10	FimH4			Dub_c1a
Dub53	NC_011205.1 Salmonella enterica subsp. enterica serovar Dublin str. CT_02021853, complete genome	ND	ND	ND	ND	ND	NC_011205	ST10	FimH4			Dub_c2
Dub54	NZ_AHUJ01000001.1 Salmonella enterica subsp. enterica serovar Dublin str. SL1438 SEEDSL_01, whole genome shotgun sequence	ND	ND	ND	ND	ND	AHUJ01000001	NEW4	FimH4			Dub_c1a
Dub55	NZ_AHUK01000005.1 Salmonella enterica subsp. enterica serovar Dublin str. HWS51 SEEDHWS_013, whole genome shotgun sequence	ND	ND	ND	ND	ND	AHUK01000005	ST10	FimH4			Dub_c1a
Dub56	NZ_CM001151.1 Salmonella enterica subsp. enterica serovar Dublin str. SD3246 strain 3246 chromosome, whole genome shotgun sequence	ND	ND	Europe	Europe	ND	CM001151	ST10	FimH4			Dub_c1a
Dub57	NZ_CP019179.1 Salmonella enterica subsp. enterica serovar Dublin str. ATCC 39184, complete genome	ND	ND	ND	ND	ND	CP019179	NEW5	FimH4			Dub_c1a
Dub58	NZ_JYYN01000076.1 Salmonella enterica subsp. enterica serovar Dublin strain CVM N40387 N40387_contig_76, whole genome shotgun sequence	Ground Beef	2012	North America	USA	USA: MD	JYYN01000076	ST10	FimH4			Dub_c1a
Dub59	NZ_JYYV01000012.1 Salmonella enterica subsp. enterica serovar Dublin strain CVM N41733 N41733_contig_12, whole genome shotgun sequence	Ground Beef	2012	North America	USA	USA: CA	JYYV01000012	ST10	FimH4			Dub_c1a
Dub60	NZ_JZAD01000001.1 Salmonella enterica subsp. enterica serovar Dublin strain CVM N42502 N42502_contig_1, whole genome shotgun sequence	Ground Beef	2012	North America	USA	USA: NY	JZAD01000001	ST10	FimH4			Dub_c1a
Dub61	NZ_JZAG01000007.1 Salmonella enterica subsp. enterica serovar Dublin strain CVM N42512 N42512_contig_7, whole genome shotgun sequence	Ground Beef	2012	North America	USA	USA: PA	JZAG01000007	ST10	FimH4			Dub_c1a
Dub62	NZ_KB731332.1 Salmonella enterica subsp. enterica serovar Dublin str. UC16 Scaffold101, whole genome shotgun sequence	blood	ND	ND	ND	ND	KB731332	ST10	FimH4			Dub_c1a
Dub63	NZ_KE348790.1 Salmonella enterica subsp. enterica serovar Dublin str. DG22 Scaffold232, whole genome shotgun sequence	blood	ND	ND	ND	ND	KE348790	ST10	FimH4			Dub_c1a
Dub64	NZ_LHHP01000015.1 Salmonella enterica subsp. enterica serovar Dublin strain CVM N45955 N45955_contig_15, whole genome shotgun sequence	Ground Turkey	2013	North America	USA	USA: OR	LHHP01000015	ST10	FimH4			Dub_c1a
Dub65	NZ_LHLY01000009.1 Salmonella enterica subsp. enterica serovar Dublin strain CVM N50443 N50443_contig_9, whole genome shotgun sequence	Ground Beef	2013	North America	USA	USA: OR	LHLY01000009	ST10	FimH4			Dub_c1a
Dub66	NZ_LHMB01000015.1 Salmonella enterica subsp. enterica serovar Dublin strain CVM N50446 N50446_contig_15, whole genome shotgun sequence	Ground Beef	2013	North America	USA	USA: OR	LHMB01000015	ST10	FimH4			Dub_c1a
Dub67	NZ_LHMP01000017.1 Salmonella enterica subsp. enterica serovar Dublin strain CVM N51251 N51251_contig_17, whole genome shotgun sequence	Ground Beef	2013	North America	USA	USA: CO	LHMP01000017	ST10	FimH4			Dub_c1a
Dub68	NZ_LHOE01000008.1 Salmonella enterica subsp. enterica serovar Dublin strain CVM N51298 N51298_contig_8, whole genome shotgun sequence	Ground Beef	2013	North America	USA	USA: NM	LHOE01000008	ST10	FimH4			Dub_c1a
Dub69	NZ_LHSQ01000004.1 Salmonella enterica subsp. enterica serovar Dublin str. SA20093032 SA20093032_mirahybrid_c4, whole genome shotgun sequence	Bos taurus	2009-07-16	North America	Canada	Canada: British Columbia	LHSQ01000004	ST10	FimH4			Dub_c1a
Dub70	NZ_MODM01000076.1 Salmonella enterica subsp. enterica serovar Dublin strain R9_3234_R1 NODE_8_length_191143_cov_1.64563_ID_15, whole genome shotgun sequence	bovine stool	2010	North America	USA	USA: WA	MODM01000076	ST10	FimH4			Dub_c1a
Dub71	NZ_MODN01000023.1 Salmonella enterica subsp. enterica serovar Dublin strain R9_3233_R1 NODE_3_length_405348_cov_1.61421_ID_5, whole genome shotgun sequence	bovine stool	2010	North America	USA	USA: WA	MODN01000023	ST10	FimH4			Dub_c1a
Dub72	NZ_MODO01000054.1 Salmonella enterica subsp. enterica serovar Dublin strain R9_3239_R1 NODE_14_length_107244_cov_0.937253_ID_37, whole genome shotgun sequence	bovine stool	2009	North America	USA	USA: WA	MODO01000054	ST10	FimH4			Dub_c1a
Dub73	NZ_MODP01000028.1 Salmonella enterica subsp. enterica serovar Dublin strain R9_3232_R1 NODE_13_length_166811_cov_1.79411_ID_25, whole genome shotgun sequence	bovine stool	2009	North America	USA	USA: WA	MODP01000028	ST10	FimH4			Dub_c1a
Dub74	NZ_MODQ01000040.1 Salmonella enterica subsp. enterica serovar Dublin strain R9_3231_R1 NODE_15_length_134148_cov_1.97035_ID_29, whole genome shotgun sequence	bovine stool	2008	North America	USA	USA: WA	MODQ01000040	ST10	FimH4			Dub_c1a
Dub75	NZ_MODR01000013.1 Salmonella enterica subsp. enterica serovar Dublin strain R8_7251_R1 NODE_11_length_167035_cov_1.73764_ID_21, whole genome shotgun sequence	bovine stool	2010	North America	USA	USA: NY	MODR01000013	ST10	FimH4			Dub_c1a
GalPul1	Gal_1026_0014	ND	ND	ND	ND	ND	ERS003159	ST78	FimH14		Gallinarum	Gal
GalPul2	Gal_9_2_0009	ND	ND	ND	ND	ND	ERS003158	ST78	FimH11		Gallinarum	Gal
GalPul3	Gal_9wt_0015	ND	ND	ND	ND	ND		ST78	FimH11		Gallinarum	Gal
GalPul4	Gal_ERR424908_0014	ND	ND	ND	ND	ND	ERR424908	ST78	FimH11		Gallinarum	Gal
GalPul5	Gal_LH_M139_0014	ND	2001	Europe	Germany	ND	ERS400258	ST78	FimH11		Gallinarum	Gal
GalPul6	Gal_SARB21_016 (CDC 4801/72)	human	1972	North America	USA	USA: CT	ERS400264	ST78	FimH11		Gallinarum	Gal
GalPul7	Gal_SRR4204598_00001	ND	ND	ND	ND	ND	SRR4204598	ST92	FimH7		Pullorum	Pul_c1
GalPul8	Gal_SRR4204599_0002	ND	ND	ND	ND	ND	SRR4204599	ST78	FimH11		Gallinarum	Gal
GalPul9	Gal_SRR4204600_00002	ND	ND	ND	ND	ND	SRR4204600	ST78	FimH14		Gallinarum	Gal
GalPul10	gnl|Gal_07_01713|P_contig000020	ND	ND	ND	ND	ND	ERR226483	ST92	FimH7		Pullorum	Pul_c1
GalPul11	gnl|Gal_72-8|P_contig000009	ND	ND	ND	ND	ND	ERS003160	ST78	FimH16		Gallinarum	Gal
GalPul12	gnl|Gal_8338-1|P_contig000041	ND	ND	ND	ND	ND	ERS003157	ST78	FimH14		Gallinarum	Gal
GalPul13	gnl|Gal_95-80|P_contig000051	ND	ND	ND	ND	ND	ERS003161	ST78	FimH16		Gallinarum	Gal
GalPul14	gnl|Gal_CDC4801-72|P_contig000032	ND	ND	ND	ND	ND	SRR1122702	ST78	FimH11		Gallinarum	Gal
GalPul15	gnl|Gal_CFSAN022630|P_contig000012	chicken	ND	North America	Belize	ND	SRR2016693	ST78	FimH11		Gallinarum	Gal
GalPul16	gnl|Gal_CFSAN022643|P_contig000016	ND	ND	ND	ND	ND	SRR2174146	ST78	FimH14		Gallinarum	Gal
GalPul17	gnl|Gal_CRJJGF_00155|P_contig000004	avian	2004	North America	USA	ND	SRR1686629	ST92	FimH7		Pullorum	Pul_c1
GalPul18	gnl|Gal_KapaHF_60C|P_contig000056	ND	ND	ND	ND	ND	ERR046431	ST2151	FimH7		Pullorum	Pul_c2
GalPul19	gnl|Gal_M490|P_contig000018	ND	ND	ND	ND	ND	ERR314371	ST92	FimH7		Pullorum	Pul_c1
GalPul20	gnl|Gal_M577|P_contig000025	ND	1938	ND	ND	ND	ERR279220	ST78	FimH11		Gallinarum	Gal
GalPul21	gnl|Gal_M86|P_contig000014	ND	1940	ND	ND	ND	ERR230393	ST78	FimH11		Gallinarum	Gal
GalPul22	gnl|Gal_MB4523|P_contig000037	chicken spleen	2009	Europe	Belgium	ND	SRR1045126	ST78	FimH11		Gallinarum	Gal
GalPul23	gnl|Gal_NCTR-SF55|P_contig000037	ND	1998	North America	USA	USA: PA	SRR1122518	ST92	FimH7		Pullorum	Pul_c1
GalPul24	gnl|Pul_1002|P_contig000034	ND	1995	Asia	China	ND	ERS004912	ST92	FimH7		Pullorum	Pul_c1
GalPul25	gnl|Pul_Accupfx_phu|P_contig000002	ND	ND	ND	ND	ND	ERS053984	ST2151	FimH7		Pullorum	Pul_c2
GalPul26	gnl|Pul_CFSAN022627|P_contig000021	ND	ND	ND	ND	ND	SRR2016689	ST92	FimH7		Pullorum	Pul_c1
GalPul27	gnl|Pul_CFSAN022629|P_contig000025	Chicken	ND	North America	USA	ND	SRR2016690	ST92	FimH7		Pullorum	Pul_c1
GalPul28	gnl|Pul_kapaHFq|P_contig000004	ND	ND	ND	ND	ND	ERR046452	ST2151	FimH7		Pullorum	Pul_c2
GalPul29	gnl|Pul_M243|P_contig000009	ND	1938	ND	ND	ND	ERR230444	ST92	FimH7		Pullorum	Pul_c1
GalPul30	gnl|Pul_M81|P_contig000017	ND	ND	ND	ND	ND	ERR230377	ST92	FimH7		Pullorum	Pul_c1
GalPul31	gnl|Pul_RKS2242|P_contig000024	ND	1994	North America	USA	ND	ERS004910	ST92	FimH7		Pullorum	Pul_c1
GalPul32	gnl|Pul_RKS5087|P_contig000284	ND	1994	North America	USA	ND	ERS004914	ST92	FimH7		Pullorum	Pul_c1
GalPul33	gnl|Pul_Robust|P_contig000026	ND	ND	ND	ND	ND	ERR046460	ST2151	FimH7		Pullorum	Pul_c2
GalPul34	gnl|Pul_SARB52|P_contig000013 (IVBItalianStandard)	ND	ND	Europe	Germany	ND	ERS400251	ST92	FimH7		Pullorum	Pul_c1
GalPul35	NC_011274.1 Salmonella enterica subsp. enterica serovar Gallinarum str. 287/91 complete genome	Chicken	1991	South America	Brazil	ND	NC_011274	ST331	FimH11		Gallinarum	Gal
GalPul36	NC_016831.1 Salmonella enterica subsp. enterica serovar Gallinarum/pullorum str. RKS5078, complete genome	ND	ND	ND	ND	ND	NC_016831	ST92	FimH7		Pullorum	Pul_c1
GalPul37	NC_021984.1 Salmonella enterica subsp. enterica serovar Pullorum str. S06004, complete genome	ND	ND	ND	ND	ND	NC_021984	ST3174	FimH7		Pullorum	Pul_c2
GalPul38	NC_022221.1 Salmonella enterica subsp. enterica serovar Gallinarum/pullorum str. CDC1983-67, complete genome	ND	ND	ND	ND	ND	NC_022221	ST92	FimH7		Pullorum	Pul_c1
GalPul39	NZ_AHUH01000001.1 Salmonella enterica subsp. enterica serovar Gallinarum str. 9184 SEEG9184_01, whole genome shotgun sequence	ND	ND	ND	ND	ND	NZ_AHUH01000001	ST78	FimH11		Gallinarum	Gal
GalPul40	NZ_AOYI01000010.1 Salmonella enterica subsp. enterica serovar Pullorum str. 19945 SEEP9945_18, whole genome shotgun sequence	ND	ND	ND	ND	ND	NZ_AOYI01000010	ST92	FimH7		Pullorum	Pul_c1
GalPul41	NZ_AYDA01000021.1 Salmonella enterica subsp. enterica serovar Pullorum str. 13036 SEEP3036_3, whole genome shotgun sequence	ND	ND	ND	ND	ND	NZ_AYDA01000021	ST92	FimH7		Pullorum	Pul_c1
GalPul42	NZ_AZRG01000001.1 Salmonella enterica subsp. enterica serovar Gallinarum/pullorum str. FCAV198 contig000001, whole genome shotgun sequence	chickens	2008-03-01	South America	Brazil	ND	NZ_AZRG01000001	ST92	FimH7		Pullorum	Pul_c1
GalPul43	NZ_CM001153.1 Salmonella enterica subsp. enterica serovar Gallinarum str. SG9 strain 9 chromosome, whole genome shotgun sequence	chicken feces	1995	Europe	UK	ND	NZ_CM001153	ST78	FimH11		Gallinarum	Gal
GalPul44	NZ_CP012347.1 Salmonella enterica subsp. enterica serovar Pullorum str. ATCC 9120, complete genome	human	ND	ND	ND	ND	NZ_CP012347	ST92	FimH7		Pullorum	Pul_c1
GalPul45	NZ_FJMV01000006.1 Salmonella enterica subsp. enterica serovar Pullorum strain 449_87, whole genome shotgun sequence	ND	1987	Europe	UK	ND	NZ_FJMV01000006	ST92	FimH7		Pullorum	Pul_c2
GalPul46	NZ_JSWQ01000010.1 Salmonella enterica subsp. enterica serovar Gallinarum strain VTCCBAA614 isolate Sal40 contig00010, whole genome shotgun sequence	Gallus gallus liver	2012-12-17	Asia	India	India: Haryana	NZ_JSWQ01000010	ST78	FimH11		Gallinarum	Gal
GalPul47	NZ_LHST01000004.1 Salmonella enterica subsp. enterica serovar Gallinarum strain ST572 Gallinarum_mirahybrid_c4, whole genome shotgun sequence	ND	2009-09-01	ND	ND	ND	NZ_LHST01000004	ST78	FimH11		Gallinarum	Gal
GalPul48	NZ_LHTF01000010.1 Salmonella enterica subsp. enterica serovar Pullorum strain S4037-07 Pullorum_mirahybrid_c11, whole genome shotgun sequence	Perdicinae	2007	ND	ND	ND	NZ_LHTF01000010	ST2453	FimH7		Pullorum	Pul_c1
GalPul49	NZ_LK931482.1 Salmonella enterica subsp. enterica serovar Pullorum genome assembly S44987_1, chromosome : I	ND	ND	ND	ND	ND	NZ_LK931482	ST2151	FimH7		Pullorum	Pul_c2
GalPul50	NZ_LNON01000003.1 Salmonella enterica subsp. enterica serovar Gallinarum strain BR_RS12 Contig3, whole genome shotgun sequence	Gallus gallus domesticus	2014-05-01	South America	Brazil	Brazil: Rio Grande do Sul State	LNON01000003	ST78	FimH11		Gallinarum	Gal
GalPul51	Pul_10398_0004 (CFSAN000722; ATCC 10398)	ND	ND	ND	ND	ND	SRR1176803	ST92	FimH7		Pullorum	Pul_c1
GalPul52	Pul_ERS429283_00006	ND	ND	ND	ND	ND	ERS429283	ST2151	FimH7		Pullorum	Pul_c2
Ty1	NC_003198.1 Salmonella enterica subsp. enterica serovar Typhi str. CT18, complete genome	Human	1993	Asia	Vietnam	ND	NC_003198	ST2	FimH1			Ty
Ty2	NC_016832.1 Salmonella enterica subsp. enterica serovar Typhi str. P-stx-12, complete genome	Human	ND	Asia	India	ND	NC_016832	ST1	FimH1			Ty
Ty3	NC_021176.1 Salmonella enterica subsp. enterica serovar Typhi str. Ty21a, complete genome	ND	ND	ND	ND	ND	NC_021176	ST1	FimH1			Ty
Ty4	NZ_CEZJ01000004.1 Salmonella enterica subsp. enterica serovar Typhi strain MDUST73, whole genome shotgun sequence	ND	2008	Oceania	Fiji	ND	NZ_CEZJ01000004	ST1	FimH1			Ty
Ty5	NZ_CEZX01000004.1 Salmonella enterica subsp. enterica serovar Typhi strain MDUST44, whole genome shotgun sequence	ND	1996	Oceania	Fiji	ND	NZ_CEZX01000004	ST1	FimH1			Ty
Ty6	NZ_CGJT01000004.1 Salmonella enterica subsp. enterica serovar Typhi strain 1154, whole genome shotgun sequence	Human	2011	Asia	Bangladesh	ND	NZ_CGJT01000004	ST1	FimH1			Ty
Ty7	NZ_CGLI01000005.1 Salmonella enterica subsp. enterica serovar Typhi strain 363192, whole genome shotgun sequence	Human	2009	Africa	South Aftrica	ND	NZ_CGLI01000005	ST2	FimH1			Ty
Ty8	NZ_CGRL01000004.1 Salmonella enterica subsp. enterica serovar Typhi strain MDUST84, whole genome shotgun sequence	ND	2008	Oceania	Fiji	ND	NZ_CGRL01000004	ST1	FimH1			Ty
Ty9	NZ_CGRM01000005.1 Salmonella enterica subsp. enterica serovar Typhi strain MDUST48, whole genome shotgun sequence	ND	1996	Oceania	Fiji	ND	NZ_CGRM01000005	ST2	FimH1			Ty
Ty10	NZ_CGRP01000006.1 Salmonella enterica subsp. enterica serovar Typhi strain MDUST37, whole genome shotgun sequence	ND	1996	Oceania	Fiji	ND	NZ_CGRP01000006	ST1	FimH1			Ty
Ty11	NZ_CGRR01000004.1 Salmonella enterica subsp. enterica serovar Typhi strain MDUST94, whole genome shotgun sequence	ND	2008	Oceania	Fiji	ND	NZ_CGRR01000004	ST1	FimH1			Ty
Ty12	NZ_CGRT01000006.1 Salmonella enterica subsp. enterica serovar Typhi strain MDUST34, whole genome shotgun sequence	ND	1997	Oceania	Fiji	ND	NZ_CGRT01000006	ST1	FimH1			Ty
Ty13	NZ_CGRU01000004.1 Salmonella enterica subsp. enterica serovar Typhi strain MDUST64, whole genome shotgun sequence	ND	1994	Oceania	Fiji	ND	NZ_CGRU01000004	ST2	FimH1			Ty
Ty14	NZ_CGSJ01000005.1 Salmonella enterica subsp. enterica serovar Typhi strain E1303, whole genome shotgun sequence	ND	2004	Asia	India	ND	NZ_CGSJ01000005	ST2	FimH1			Ty
Ty15	NZ_CGUM01000003.1 Salmonella enterica subsp. enterica serovar Typhi strain A57501, whole genome shotgun sequence	ND	2010	Africa	Malawi	ND	NZ_CGUM01000003	ST1	FimH1			Ty
Ty16	NZ_CHLQ01000006.1 Salmonella enterica subsp. enterica serovar Typhi strain LNT358, whole genome shotgun sequence	ND	2000	Asia	Laos	ND	NZ_CHLQ01000006	ST1	FimH1			Ty
Ty17	NZ_CHMD01000005.1 Salmonella enterica subsp. enterica serovar Typhi strain MDUST41, whole genome shotgun sequence	ND	1996	Oceania	Fiji	ND	NZ_CHMD01000005	ST1	FimH1			Ty
Ty18	NZ_CHMQ01000001.1 Salmonella enterica subsp. enterica serovar Typhi strain MDUST99, whole genome shotgun sequence	ND	2008	Oceania	Fiji	ND	NZ_CHMQ01000001	ST1	FimH1			Ty
Ty19	NZ_CINC01000005.1 Salmonella enterica subsp. enterica serovar Typhi strain B1271, whole genome shotgun sequence	Human	2012	Oceania	Fiji	ND	NZ_CINC01000005	ST1	FimH1			Ty
Ty20	NZ_CIOI01000005.1 Salmonella enterica subsp. enterica serovar Typhi strain UI11483, whole genome shotgun sequence	Human	2008	Asia	Laos	ND	NZ_CIOI01000005	ST1	FimH1			Ty
Ty21	NZ_CIPH01000004.1 Salmonella enterica subsp. enterica serovar Typhi strain UI5557, whole genome shotgun sequence	Human	2004	Asia	Laos	ND	NZ_CIPH01000004	ST1	FimH1			Ty
Ty22	NZ_CIPO01000005.1 Salmonella enterica subsp. enterica serovar Typhi strain 129-0177-M, whole genome shotgun sequence	Human	2007	Africa	Tanzania	ND	NZ_CIPO01000005	ST2	FimH1			Ty
Ty23	NZ_CIPV01000006.1 Salmonella enterica subsp. enterica serovar Typhi strain 1025041, whole genome shotgun sequence	Human	2004	Africa	South Aftrica	ND	NZ_CIPV01000006	ST2	FimH1			Ty
Ty24	NZ_CIQE01000004.1 Salmonella enterica subsp. enterica serovar Typhi strain 231697, whole genome shotgun sequence	Human	2007	Africa	South Aftrica	ND	NZ_CIQE01000004	ST2	FimH1			Ty
Ty25	NZ_CIQJ01000002.1 Salmonella enterica subsp. enterica serovar Typhi strain 241454, whole genome shotgun sequence	Human	2008	Africa	South Aftrica	ND	NZ_CIQJ01000002	ST2	FimH1			Ty
Ty26	NZ_CIQK01000003.1 Salmonella enterica subsp. enterica serovar Typhi strain 226195, whole genome shotgun sequence	Human	2007	Africa	South Aftrica	ND	NZ_CIQK01000003	ST2	FimH1			Ty
Ty27	NZ_CIQO01000006.1 Salmonella enterica subsp. enterica serovar Typhi strain 257401, whole genome shotgun sequence	Human	2008	Africa	South Aftrica	ND	NZ_CIQO01000006	ST2	FimH1			Ty
Ty28	NZ_CIQX01000004.1 Salmonella enterica subsp. enterica serovar Typhi strain 540614, whole genome shotgun sequence	Human	2011	Africa	South Aftrica	ND	NZ_CIQX01000004	ST2	FimH1			Ty
Ty29	NZ_CIQZ01000004.1 Salmonella enterica subsp. enterica serovar Typhi strain 671445, whole genome shotgun sequence	Human	2012	Africa	South Aftrica	ND	NZ_CIQZ01000004	ST2	FimH1			Ty
Ty30	NZ_CIRA01000005.1 Salmonella enterica subsp. enterica serovar Typhi strain 627334, whole genome shotgun sequence	Human	2012	Africa	South Aftrica	ND	NZ_CIRA01000005	ST8	FimH1			Ty
Ty31	NZ_CIRE01000003.1 Salmonella enterica subsp. enterica serovar Typhi strain 338900, whole genome shotgun sequence	Human	2009	Africa	South Aftrica	ND	NZ_CIRE01000003	ST2	FimH1			Ty
Ty32	NZ_CIRL01000004.1 Salmonella enterica subsp. enterica serovar Typhi strain Gen-0011, whole genome shotgun sequence	Human	2012	Oceania	Samoa	ND	NZ_CIRL01000004	ST1	FimH1			Ty
Ty33	NZ_CIRO01000003.1 Salmonella enterica subsp. enterica serovar Typhi strain Gen-0023, whole genome shotgun sequence	Human	2012	Oceania	Samoa	ND	NZ_CIRO01000003	ST1	FimH1			Ty
Ty34	NZ_CISE01000002.1 Salmonella enterica subsp. enterica serovar Typhi strain Gen-0027, whole genome shotgun sequence	Human	2012	Oceania	Samoa	ND	NZ_CISE01000002	ST1	FimH1			Ty
Ty35	NZ_CITB01000002.1 Salmonella enterica subsp. enterica serovar Typhi strain Gen-0005, whole genome shotgun sequence	Human	2012	Oceania	Samoa	ND	NZ_CITB01000002	ST1	FimH1			Ty
Ty36	NZ_CIUK01000002.1 Salmonella enterica subsp. enterica serovar Typhi strain 2010K-0514, whole genome shotgun sequence	ND	2007	Africa	Kenya	ND	NZ_CIUK01000002	ST1	FimH1			Ty
Ty37	NZ_CIWK01000003.1 Salmonella enterica subsp. enterica serovar Typhi strain ERL063423, whole genome shotgun sequence	Human	2006	Asia	India	ND	NZ_CIWK01000003	ST1	FimH1			Ty
Ty38	NZ_CIWN01000006.1 Salmonella enterica subsp. enterica serovar Typhi strain ERL063424, whole genome shotgun sequence	Human	2006	Asia	India	ND	NZ_CIWN01000006	ST1	FimH1			Ty
Ty39	NZ_CIWO01000003.1 Salmonella enterica subsp. enterica serovar Typhi strain ERL062282, whole genome shotgun sequence	Human	2006	Asia	India	ND	NZ_CIWO01000003	ST1	FimH1			Ty
Ty40	NZ_CIXI01000006.1 Salmonella enterica subsp. enterica serovar Typhi strain ERL024182, whole genome shotgun sequence	Human	2002	Asia	India	ND	NZ_CIXI01000006	ST2	FimH1			Ty
Ty41	NZ_CIXS01000004.1 Salmonella enterica subsp. enterica serovar Typhi strain ERL02425, whole genome shotgun sequence	Human	2002	Asia	India	ND	NZ_CIXS01000004	ST2	FimH1			Ty
Ty42	NZ_CIXY01000005.1 Salmonella enterica subsp. enterica serovar Typhi strain ERL024919, whole genome shotgun sequence	Human	2002	Oceania	Samoa	ND	NZ_CIXY01000005	ST1	FimH1			Ty
Ty43	NZ_CIYJ01000004.1 Salmonella enterica subsp. enterica serovar Typhi strain ERL02732, whole genome shotgun sequence	Human	2002	Asia	Indonesia	ND	NZ_CIYJ01000004	ST2	FimH1			Ty
Ty44	NZ_CIYS01000003.1 Salmonella enterica subsp. enterica serovar Typhi strain ERL032200, whole genome shotgun sequence	Human	2003	Oceania	Tonga	ND	NZ_CIYS01000003	ST1	FimH1			Ty
Ty45	NZ_CJBU01000002.1 Salmonella enterica subsp. enterica serovar Typhi strain MDUST116, whole genome shotgun sequence	Human	2009	Oceania	Samoa	ND	NZ_CJBU01000002	ST1	FimH1			Ty
Ty46	NZ_CJGM01000005.1 Salmonella enterica subsp. enterica serovar Typhi strain MDUST192, whole genome shotgun sequence	ND	2011	Asia	Indonesia	ND	NZ_CJGM01000005	ST2	FimH1			Ty
Ty47	NZ_CJKX01000005.1 Salmonella enterica subsp. enterica serovar Typhi strain E00-5869, whole genome shotgun sequence	ND	2000	Asia	Bangladesh	ND	NZ_CJKX01000005	ST2209	FimH1			Ty
Ty48	NZ_CJPD01000004.1 Salmonella enterica subsp. enterica serovar Typhi strain MDUST78, whole genome shotgun sequence	ND	2008	Oceania	Fiji	ND	NZ_CJPD01000004	ST1	FimH1			Ty
Ty49	NZ_CJPE01000003.1 Salmonella enterica subsp. enterica serovar Typhi strain MDUST79, whole genome shotgun sequence	ND	2008	Oceania	Fiji	ND	NZ_CJPE01000003	ST1	FimH1			Ty
Ty50	NZ_CJPR01000010.1 Salmonella enterica subsp. enterica serovar Typhi strain MDUST27, whole genome shotgun sequence	ND	2011	Oceania	Fiji	ND	NZ_CJPR01000010	ST1	FimH1			Ty
Ty51	NZ_CJPV01000004.1 Salmonella enterica subsp. enterica serovar Typhi strain MDUST33, whole genome shotgun sequence	ND	1997	Oceania	Fiji	ND	NZ_CJPV01000004	ST1	FimH1			Ty
Ty52	NZ_CJPW01000005.1 Salmonella enterica subsp. enterica serovar Typhi strain MDUST36, whole genome shotgun sequence	ND	1996	Oceania	Fiji	ND	NZ_CJPW01000005	ST1	FimH1			Ty
Ty53	NZ_CJPZ01000002.1 Salmonella enterica subsp. enterica serovar Typhi strain MDUST4, whole genome shotgun sequence	ND	2011	Oceania	Fiji	ND	NZ_CJPZ01000002	ST1	FimH1			Ty
Ty54	NZ_CJQE01000004.1 Salmonella enterica subsp. enterica serovar Typhi strain MDUST39, whole genome shotgun sequence	ND	1996	Oceania	Fiji	ND	NZ_CJQE01000004	ST1	FimH1			Ty
Ty55	NZ_CJQG01000003.1 Salmonella enterica subsp. enterica serovar Typhi strain MDUST43, whole genome shotgun sequence	ND	1996	Oceania	Fiji	ND	NZ_CJQG01000003	ST1	FimH1			Ty
Ty56	NZ_CJQM01000004.1 Salmonella enterica subsp. enterica serovar Typhi strain MDUST53, whole genome shotgun sequence	ND	1995	Oceania	Fiji	ND	NZ_CJQM01000004	ST1	FimH1			Ty
Ty57	NZ_CJQO01000005.1 Salmonella enterica subsp. enterica serovar Typhi strain MDUST56, whole genome shotgun sequence	ND	1994	Oceania	Fiji	ND	NZ_CJQO01000005	ST2	FimH1			Ty
Ty58	NZ_CJQR01000006.1 Salmonella enterica subsp. enterica serovar Typhi strain MDUST63, whole genome shotgun sequence	ND	1994	Oceania	Fiji	ND	NZ_CJQR01000006	ST2	FimH1			Ty
Ty59	NZ_CJQS01000003.1 Salmonella enterica subsp. enterica serovar Typhi strain MDUST65, whole genome shotgun sequence	ND	1994	Oceania	Fiji	ND	NZ_CJQS01000003	ST2	FimH1			Ty
Ty60	NZ_CJQW01000002.1 Salmonella enterica subsp. enterica serovar Typhi strain MDUST68, whole genome shotgun sequence	ND	1994	Oceania	Fiji	ND	NZ_CJQW01000002	ST2	FimH1			Ty
Ty61	NZ_CJRT01000004.1 Salmonella enterica subsp. enterica serovar Typhi strain BCR162, whole genome shotgun sequence	ND	2011	Asia	India	ND	NZ_CJRT01000004	ST1	FimH1			Ty
Ty62	NZ_CJSA01000005.1 Salmonella enterica subsp. enterica serovar Typhi strain D7649, whole genome shotgun sequence	ND	2007	Asia	India	ND	NZ_CJSA01000005	ST1	FimH1			Ty
Ty63	NZ_CJSG01000005.1 Salmonella enterica subsp. enterica serovar Typhi strain 1021701, whole genome shotgun sequence	Human	2011	Africa	Malawi	ND	NZ_CJSG01000005	ST2	FimH1			Ty
Ty64	NZ_CJYL01000005.1 Salmonella enterica subsp. enterica serovar Typhi strain LNT1339, whole genome shotgun sequence	Human	2010	Asia	Laos	ND	NZ_CJYL01000005	ST1	FimH1			Ty
Ty65	NZ_CJYN01000002.1 Salmonella enterica subsp. enterica serovar Typhi strain LNT1365, whole genome shotgun sequence	Human	2010	Asia	Laos	ND	NZ_CJYN01000002	ST2	FimH1			Ty
Ty66	NZ_CJYT01000005.1 Salmonella enterica subsp. enterica serovar Typhi strain LNT1497, whole genome shotgun sequence	Human	2010	Asia	Laos	ND	NZ_CJYT01000005	ST1	FimH1			Ty
Ty67	NZ_CVQC01000002.1 Salmonella enterica subsp. enterica serovar Typhi strain ERL061748, whole genome shotgun sequence	Human	2006	ND	ND	ND	NZ_CVQC01000002	ST1	FimH1			Ty
Ty68	NZ_FFKF01000004.1 Salmonella enterica subsp. enterica serovar Typhi strain PO_1131, whole genome shotgun sequence	human blood	2010	Africa	Nigeria	Nigeria:Abuja	NZ_FFKF01000004	ST2	FimH1			Ty
Ty69	NZ_FFKQ01000003.1 Salmonella enterica subsp. enterica serovar Typhi strain 3135STDY5861280, whole genome shotgun sequence	human blood	2013	Africa	Nigeria	Nigeria:Abuja	NZ_FFKQ01000003	ST2	FimH1			Ty
Ty70	NZ_FFKT01000006.1 Salmonella enterica subsp. enterica serovar Typhi strain 3135STDY5861287, whole genome shotgun sequence	human blood	2013	Africa	Nigeria	Nigeria:Abuja	NZ_FFKT01000006	ST2	FimH1			Ty
Ty71	NZ_FFKU01000004.1 Salmonella enterica subsp. enterica serovar Typhi strain 3135STDY5861289, whole genome shotgun sequence	human blood	2013	Africa	Nigeria	Nigeria:Abuja	NZ_FFKU01000004	ST2	FimH1			Ty
Ty72	NZ_FFKV01000004.1 Salmonella enterica subsp. enterica serovar Typhi strain 3135STDY5861290, whole genome shotgun sequence	human blood	2013	Africa	Nigeria	Nigeria:Abuja	NZ_FFKV01000004	ST2	FimH1			Ty
Ty73	NZ_FFMJ01000005.1 Salmonella enterica subsp. enterica serovar Typhi strain 3135STDY5861198, whole genome shotgun sequence	human blood	2010	Africa	Nigeria	Nigeria:Abuja	NZ_FFMJ01000005	ST2	FimH1			Ty
Ty74	NZ_FFMO01000005.1 Salmonella enterica subsp. enterica serovar Typhi strain 3135STDY5861206, whole genome shotgun sequence	human blood	2010	Africa	Nigeria	Nigeria:Abuja	NZ_FFMO01000005	ST2	FimH1			Ty
Ty75	NZ_FFMQ01000007.1 Salmonella enterica subsp. enterica serovar Typhi strain 3135STDY5861209, whole genome shotgun sequence	human blood	2011	Africa	Nigeria	Nigeria:Abuja	NZ_FFMQ01000007	ST2	FimH1			Ty
Cho1	AOZL01000001.1 Salmonella enterica subsp. enterica serovar Choleraesuis str. 0006 SEEC0006_1, whole genome shotgun sequence	ND	ND	ND	ND	ND	AOZL01000001	ST139	b		sensu strictoc	Cho_c2
Cho2	Cho_04_3622_14_length_130398_cov_10.0437_ID_27	ND	ND	ND	ND	ND	ERR2009707	ST145	FimH8			Cho_c1
Cho3	Cho_49-0554_0009	ND	ND	ND	ND	ND	ERS007176	ST139	FimH8		sensu strictoc	Cho_c2
Cho4	Cho_62_4_16_length_130259_cov_20.1754_ID_31	ND	ND	ND	ND	ND	ERR2009726	ST145	FimH8			Cho_c1
Cho5	Cho_67_11_18_length_130246_cov_9.46362_ID_35	ND	ND	ND	ND	ND	ERR2009710	ST68	b			Cho_c2
Cho6	Cho_73_1_16_length_130259_cov_16.1475_ID_31	ND	ND	ND	ND	ND	ERR2009723	ST145	FimH8			Cho_c1
Cho7	Cho_ARIM-SCHS1083-05|X|P_contig000035	human blood	2005-05-02	South America	Argentina	Argentina: Buenos Aires	SRR3721478	ST145	FimH8		Kunzendorfc	Cho_c1
Cho8	Cho_CDC3327-54_SARB6_0008 (CFSAN000515)	ND	1954	Asia	Thailand	ND	SRR1122711	ST68	FimH8		sensu strictoc	Cho_c2
Cho9	Cho_RK1211_0009	ND	ND	ND	ND	ND	ERR027235	ST68	FimH8			Cho_c2
Cho10	Cho_RKS1249_0008	ND	ND	Asia	Thailand	ND	ERR019747	ST139	FimH8			Cho_c2
Cho11	Cho_RKS1256|X|P_contig000120	ND	ND	North America	USA	ND	ERR016903	ST145	b		Kunzendorfc	Cho_c2
Cho12	gnl|Cho_04-0075|P_contig000020	ND	ND	ND	ND	ND	SRR1753854	ST68	b			Cho_c2
Cho13	gnl|Cho_05-03241|P_contig000151	human	ND	Europe	Germany	ND	ERR016901	ST145	FimH8		Kunzendorfc	Cho_c1
Cho14	gnl|Cho_05-0703|P_contig000035	ND	ND	ND	ND	ND	SRR1753855	ST66	FimH9		Kunzendorfc	Cho_c1
Cho15	gnl|Cho_06-01706|P_contig000071	swine	ND	Europe	Germany	ND	ERR016902	ST145	FimH8		Kunzendorfc	Cho_c1
Cho16	gnl|Cho_07-0094|P_contig000023	ND	ND	ND	ND	ND	SRR1753827	ST139	b		Kunzendorfc	Cho_c2
Cho17	gnl|Cho_159903|P_contig000008	human	2015-09-01	Europe	UK	ND	SRR3319070	ST139	b			Cho_c2
Cho18	gnl|Cho_195537|P_contig000019	human	2015-12-01	Europe	UK	ND	SRR3319063	ST139	b			Cho_c2
Cho19	gnl|Cho_2011K-0282|P_contig000067	ND	ND	ND	ND	ND	SRR1753836	ST145	FimH9		Kunzendorfc	Cho_c1
Cho20	gnl|Cho_48-0391|P_contig000251	human	1948	ND	ND	ND	ERR016897	ST133	FimH8		Kunzendorfc	Cho_c1
Cho21	gnl|Cho_93506|P_contig000037	human	2015-03-01	Europe	UK	ND	SRR1970073	ST139	b		Kunzendorfc	Cho_c2
Cho22	gnl|Cho_96-02404|P_contig000062	swine	ND	ND	ND	ND	ERR016925	ST68	b		sensu strictoc	Cho_c2
Cho23	gnl|Cho_CFSAN022623|P_contig000004	swine	ND	North America	USA	USA: SD	SRR2016684	ST145	FimH9		Kunzendorfc	Cho_c1
Cho24	gnl|Cho_CFSAN022628|P_contig000052	swine	ND	North America	USA	USA: MN	SRR2016681	ST145	FimH9		Kunzendorfc	Cho_c1
Cho25	gnl|Cho_CFSAN022631|P_contig000036	swine	ND	North America	USA	USA: MO	SRR2016691	ST145	FimH9		Kunzendorfc	Cho_c1
Cho26	gnl|Cho_CFSAN037731|P_contig000029	human	2008	South America	Peru	ND	SRR3931882	ST3535	b		sensu strictoc	Cho_c2
Cho27	gnl|Cho_CRJJGF_00052|P_contig000049	swine	2005	North America	USA	ND	SRR1686527	ST145	FimH9		Kunzendorfc	Cho_c1
Cho28	gnl|Cho_CRJJGF_00148|P_contig000021	swine	2004	North America	USA	ND	SRR1686622	ST145	FimH9		Kunzendorfc	Cho_c1
Cho29	gnl|Cho_ERR435868|P_contig000011	swine outbreak	ND	Europe	Denmark	ND	ERR435868	ST145	FimH9		Kunzendorfc	Cho_c1
Cho30	gnl|Cho_ERR435869|P_contig000044	swine outbreak	ND	Europe	Denmark	ND	ERR435869	ST145	FimH9		Kunzendorfc	Cho_c1
Cho31	gnl|Cho_ERR435870|P_contig000046	swine outbreak	ND	Europe	Denmark	ND	ERR435870	ST145	FimH9		Kunzendorfc	Cho_c1
Cho32	gnl|Cho_ERR435871|P_contig000045	swine outbreak	ND	Europe	Denmark	ND	ERR435871	ST145	FimH8		Kunzendorfc	Cho_c1
Cho33	gnl|Cho_ERR435872|P_contig000039	swine outbreak	ND	Europe	Denmark	ND	ERR435872	ST145	FimH8		Kunzendorfc	Cho_c1
Cho34	gnl|Cho_ERR435873|P_contig000040	swine outbreak	ND	Europe	Denmark	ND	ERR435873	ST145	FimH8		Kunzendorfc	Cho_c1
Cho35	gnl|Cho_ERR435874|P_contig000032	swine outbreak	ND	Europe	Denmark	ND	ERR435874	ST145	FimH8		Kunzendorfc	Cho_c1
Cho36	gnl|Cho_ERR435875|P_contig000044	swine outbreak	ND	Europe	Denmark	ND	ERR435875	ST145	FimH8		Kunzendorfc	Cho_c1
Cho37	gnl|Cho_ERR435876|P_contig000042	swine outbreak	ND	Europe	Denmark	ND	ERR435876	ST145	FimH8		Kunzendorfc	Cho_c1
Cho38	gnl|Cho_ERR435877|P_contig000002	swine outbreak	ND	Europe	Denmark	ND	ERR435877	ST145	FimH8		Kunzendorfc	Cho_c1
Cho39	gnl|Cho_M179_NCTC20332|P_contig000035	ND	1935	Europe	Europe	ND	ERR316998	ST145	FimH8		Kunzendorfc	Cho_c1
Cho40	gnl|Cho_M55_NCTC20033|P_contig000014	ND	1946	Europe	Europe	ND	ERR230431	ST145	FimH8		Kunzendorfc	Cho_c1
Cho41	gnl|Cho_MDH-2014-00026|P_contig000068	porcine lung	2003-08-01	North America	USA	USA: NC	SRR1299288	ST66	FimH9		Kunzendorfc	Cho_c1
Cho42	gnl|Cho_MDH-2014-00035|P_contig000051	porcine lung	2003-09-01	North America	USA	USA: MN	SRR1299426	ST66	FimH9		Kunzendorfc	Cho_c1
Cho43	gnl|Cho_MDH-2014-00048|P_contig000003	porcine lung	2003-08-01	North America	USA	USA: NC	SRR2584385	ST145	FimH8		Kunzendorfc	Cho_c1
Cho44	gnl|Cho_MDH-2014-00072|P_contig000054	swine tissue	2003-10-01	North America	USA	USA: MN	SRR1272816	ST145	FimH9		Kunzendorfc	Cho_c1
Cho45	gnl|Cho_MDH-2014-00099|P_contig000039	swine heart	2003-10-01	North America	USA	USA: MN	SRR1264955	ST145	FimH9		Kunzendorfc	Cho_c1
Cho46	gnl|Cho_MDH-2014-00330|P_contig000136	swine liver	2002-10-01	North America	USA	USA: MN	SRR1448850	ST66	FimH9		Kunzendorfc	Cho_c1
Cho47	gnl|Cho_MDH-2014-00359|P_contig000025	porcine lung	2002-12-01	North America	USA	USA: NC	SRR1501470	ST145	FimH9		Kunzendorfc	Cho_c1
Cho48	gnl|Cho_MDH-2014-00387|P_contig000051	swine tissue	2003-01-01	North America	USA	USA: MN	SRR1539597	ST145	FimH9		Kunzendorfc	Cho_c1
Cho49	gnl|Cho_MDH-2014-00394|P_contig000051	porcine lung	2003-01-01	North America	USA	USA: MN	SRR1539639	ST66	FimH9		Kunzendorfc	Cho_c1
Cho50	gnl|Cho_MDH-2014-00400|P_contig000054	swine spleen	2003-02-01	North America	USA	USA: MN	SRR1544294	ST145	FimH9		Kunzendorfc	Cho_c1
Cho51	gnl|Cho_MDH-2014-00415|P_contig000045	porcine lung	2003-03-01	North America	USA	USA: MN	SRR1576560	ST66	FimH9		Kunzendorfc	Cho_c1
Cho52	gnl|Cho_MDH-2014-00443|P_contig000014	porcine lung	2003-04-01	North America	USA	USA: IA	SRR1556068	ST66	FimH9		Kunzendorfc	Cho_c1
Cho53	gnl|Cho_MDH-2014-00519|P_contig000038	swine liver	2003-07-01	North America	USA	USA: MN	SRR1586552	ST66	FimH9		Kunzendorfc	Cho_c1
Cho54	gnl|Cho_MDH-2014-00531|P_contig000030	swine liver	2003-08-01	North America	USA	USA: MN	SRR1586583	ST145	FimH9		Kunzendorfc	Cho_c1
Cho55	gnl|Cho_MDH-2014-00537|P_contig000006	swine brain	2003-08-01	North America	USA	USA: WI	SRR1593399	ST66	FimH9		Kunzendorfc	Cho_c1
Cho56	gnl|Cho_MDH-2014-00555|P_contig000059	swine liver	2003-09-01	North America	USA	USA: MN	SRR1598966	ST66	FimH9		Kunzendorfc	Cho_c1
Cho57	gnl|Cho_NCTR-SF22|P_contig000035	Sus scrofa	1998	North America	USA	USA: KS	SRR1132888	ST145	FimH8		Kunzendorfc	Cho_c1
Cho58	gnl|Cho_RKS1222|P_contig000074	ND	1981	Europe	Yugoslavia	ND	ERR016906	ST145	FimH8		Kunzendorfc	Cho_c1
Cho59	gnl|Cho_RKS1228|P_contig000032	ND	1982	North America	USA	USA: GA	ERR016896	ST66	FimH9		Kunzendorfc	Cho_c1
Cho60	gnl|Cho_RKS1229|P_contig000229	ND	1981	North America	USA	USA: GA	ERR016904	ST145	FimH8		Kunzendorfc	Cho_c1
Cho61	gnl|Cho_RKS1232|P_contig000289	ND	1980	North America	USA	ND	ERR016917	ST68	b		Kunzendorfc	Cho_c2
Cho62	gnl|Cho_RKS1233|P_contig000078	ND	1981	Europe	Sweden	ND	ERR027239	ST68	b		Kunzendorfc	Cho_c2
Cho63	gnl|Cho_RKS1235|P_contig000063	ND	1974	Europe	Switzerland	ND	ERR016900	ST145	FimH8		Kunzendorfc	Cho_c1
Cho64	gnl|Cho_RKS1237|P_contig000155	ND	1976	Europe	Switzerland	ND	ERR016914	ST145	FimH8		Kunzendorfc	Cho_c1
Cho65	gnl|Cho_RKS1241|P_contig000174	ND	1977	Europe	Sweden	ND	ERR016905	ST145	FimH9		Kunzendorfc	Cho_c1
Cho66	gnl|Cho_RKS1245|P_contig000073	ND	1966	North America	USA	ND	ERR019740	ST68	b		Kunzendorfc	Cho_c2
Cho67	gnl|Cho_RKS1248|P_contig000062	ND	ND	Asia	Thailand	ND	ERR019743	ST68	b		Kunzendorfc	Cho_c2
Cho68	gnl|Cho_RKS1252|P_contig000077	ND	1979	Europe	Norway	ND	ERR016899	ST139	b		Kunzendorfc	Cho_c2
Cho69	gnl|Cho_RKS1257|P_contig000114	ND	1981	North America	USA	ND	ERR016918	ST139	FimH8		Kunzendorfc	Cho_c1
Cho70	gnl|Cho_RKS1264|P_contig000082	ND	ND	Europe	Romania	ND	ERR016915	ST145	FimH8		Kunzendorfc	Cho_c1
Cho71	gnl|Cho_SARB4|P_contig000066 (NVSL 6321)	swine	1986	North America	USA	USA: MN	ERR226474	ST66	FimH9		Kunzendorfc	Cho_c1
Cho72	NC_006905.1 Salmonella enterica subsp. enterica serovar Choleraesuis str. SC-B67, complete genome	human sepsis	2002	Asia	Taiwan	ND	NC_006905	ST66	FimH9		Kunzendorfc	Cho_c1
Cho73	NZ_CM001062.1 Salmonella enterica subsp. enterica serovar Choleraesuis str. SCSA50 strain A50 chromosome, whole genome shotgun sequence	swine	ND	Europe	UK	ND	NZ_CM001062	ST145	FimH8		Kunzendorfc	Cho_c1
Cho74	NZ_CP007639.1 Salmonella enterica subsp. enterica serovar Choleraesuis strain C500, complete genome	chicken	2010-01-01	Asia	China	China: Jiangsu	NZ_CP007639	ST68	b		Kunzendorfc	Cho_c2
a	Missing sequencing or assembling information for FimH
b	Missing FimH due to gene deletion in S. Choleraesuis
c	Several biovars annotated as Kuzendorf or senso stricto might be misidentified (Zhou, Z., et al., 2018, Curr Biol 28(15): 2420-2428 e2410)
ND	No data
