# Supplementary material for: Association of Salmonella virulence factor alleles with intestinal and invasive serovars
Source: BMC Genomics. 2019 May 28;20:429. doi: 10.1186/s12864-019-5809-8 (PMC6540521; doi:10.1186/s12864-019-5809-8)
Supplement: Supplementary file 3 — Table S3. List of virulence factor genes absent in some Salmonella strains or serovars. Genes were either present (+) or absent (-) in all or some strains (+/-). (XLSX 14 kb) [file 12864_2019_5809_MOESM3_ESM.xlsx]

## Sheet: Sheet1
Table S3. List of VF genes absent in some Salmonella strains or serovars.
Gene	Ent	Ent NTS	Ent iNTS	Tm	Tm NTS	Tm iNTS	Newp	Newp II	Newp III	Dub	Cho	Gal	Pul	Ty	Sharing across serovars	Sharing between intestinal and invasive serovars
SrfN	+	+	+	+	+	+	+	+	+	-	+	+	+	+	Shared	Shared
StfH	+	+	+	+	+	+	+	+	+	+	+	+	+	-	Shared	Non-shared
SlrP	+	+	+	+	+	+	+	+	+	+	+	-	-	+	Shared	Shared
SopD2	+	+	+	+	+	+	+	+	+	+	+	+	+	-	Shared	Shared
GtgA	+	+	+	+	+	+	+	+	+	+	+	+	+	-	Shared	Shared
SseI	+	+	+/-	+	+	+/-	+	+/-	+	+/-	+/-	-	-	-	Shared	Shared
GtgE	+	+	+	+	+	+	+	+/-	+	+	+	-	-	-	Shared	Shared
OmpD	+	+	+	+	+	+	+	+	+	+	+	+	+	+/-	Shared	Shared
SifB	+	+	+	+	+	+	+	+	+	+	+	-	-	+	Shared	Shared
SteB	+	+	+	+	+	+	+	+	+	+	+	+	+	-	Shared	Shared
ZirS	+	+	+	+	+	+	+	+	+	+	+	+	-	+	Non-shared	Non-shared
SopE2	+	+	+	+	+	+	+	+	+	+	+	+	+	-	Shared	Shared
FliC	-	-	-	+	+	-	+	+	+	-	+/-	-	-	+	Non-shared	Non-shared
SopA	+	+	+	+	+	+	+	+	+/-	+	+	-	-	-	Non-shared	Non-shared
SseK2	-	-	-	+	+	+	+	+	+	-	-	-	-	-	Non-shared	Non-shared
SspH2	+	+	+/-	+	+	+/-	+	+	+	+/-	-	-	-	+	Shared	Shared
SseL	+	+	+	+	+	+	+	+	+	+	+	+	+/-	+	Shared	Shared
ShdA	+	+	+/-	+	+	+/-	-	-	-	-	-	+/-	-	-	Non-shared	Non-shared
RatB	+	+	+/-	+	+	+/-	+	+	+	+	+	-	-	-	Non-shared	Non-shared
SinH	-*	-	-*	+	+	+	+	+	+	+	+	-	+	-	Shared	Shared
BapA	+	+	+	+	+	+	+	+	+	-	+	+	+/-	-	Non-shared	Non-shared
PipB2	+	+	+	+	+	+	+	+	+	+	+	+	+	+	Non-shared	Non-shared
AvrA	+	+	+	+	+	+	+/-	+/-	+/-	+	-	+	+	-	Shared	Shared
STM3031	+	+	+	+	+	+	+	+	+	+	+	-	+	+	Shared	Shared
SadA	+	+	+/-	+	+	+/-	+/-	+/-	-	-	-	-	-	-	Non-shared	Non-shared
MisL	+	+	+/-	+	+	+	+	+	+	+	+	+	+/-	-	Shared	Shared
CigR	+	+	+	+	+	+	+	+	+	+	+	+	+	-	Shared	Shared
SseK1	+	+	+	+	+	+	-	-	-	+	+	-	+	-	Non-shared	Non-shared
SiiE	+	+	+/-	+	+	+/-	+/-	+/-	+/-	+/-	+/-	+/-	+/-	+	Non-shared	Non-shared
EptA	+	+	+	+	+	+	+	+	+	+	+	+	+	+	Non-shared	Non-shared
SopE	+	+	+	+/-	+/-	-	+/-	+/-	+/-	+	-	+	+/-	+	Shared	Non-shared
Total number of absent genes	3	3	3	0	0	2	2	2	3	6	6	13	12	19
