# Supplementary material for: Association of Salmonella virulence factor alleles with intestinal and invasive serovars
Source: BMC Genomics. 2019 May 28;20:429. doi: 10.1186/s12864-019-5809-8 (PMC6540521; doi:10.1186/s12864-019-5809-8)
Supplement: Supplementary file 4 — Table S4. List of allele numbers for the 70 virulence factors in the 500 Salmonella strains. (XLSX 114 kb) [file 12864_2019_5809_MOESM4_ESM.xlsx]

## Sheet: Sheet1
Table S4. List of allele numbers for the 70 VFs in the 500 Salmonella strains.
	FimH	BcfD	StfH	SteD	SinH	BapA	SadA	MisL	SiiE	OmpX	LpxR	OmpD	OmpC	ShdA	RatB	STM3031	FliC	SipA	SipD	SipC	SipB	SopB	SopE2	SopA	SopD	SopE	SseI	SseJ	SseL	SseB	SseC	SseD	SseF	SseG	SteC	SspH2	PipB2	SifA	SopD2	CigR	GtgA	PipB	SifB	SpiC	SseK2	AvrA	GtgE	SlrP	SptP
Ty1	1	3		3					10	1	2		1			2	1	3	3	2	2	3	11		1	2		1	25	1	2	2	2	2	1	1	2	4				3	2	1				1	4
Ty2	1	3		3					34	1	2		1			2	1	3	8	2	2	3	11		1	2		1	1	1	2	2	2	2	1	1	2	4				3	2	1				1	8
Ty3	1	19		3					2	1	2		1			2	1	3	3	2	2	3	11		1	2		1	1	1	2	2	2	2	1	1	2	4				3	2	1				1	4
Ty4	1	3		3					2	1	2		1			2	1	3	3	2	2	3	11		1	2		1	1	1	2	2	2	2	1	1	2	4				3	2	1				1	4
Ty5	1	3		3					2	1	2		1			2	1	3	3	2	2	3	11		1	2		1	1	1	2	2	2	2	1	1	2	4				3	2	1				1	4
Ty6	1	3		3					33	1	2		1			2	1	3	3	2	2	3	11		1	2		1	1	1	2	2	2	2	1	1	2	4				3	2	1				1	8
Ty7	1	3		3					2	1	2		1			2	1	3	3	2	2	3	11		1	2		1	1	1	2	2	2	2	1	1	2	4				3	2	1				1	4
Ty8	1	3		3					11	1	2		1			2	1	3	3	2	2	3	11		1	2		1	1	1	2	2	2	2	1	1	2	4				3	2	1				1	4
Ty9	1	3		3					2	1	2		1			2	1	3	3	2	2	3	11		1	2		1	1	1	2	2	2	2	1	1	2	4				3	11	1				1	4
Ty10	1	3		3						1	2		1			2	1	3	3	2	2	3	11		1	2		1	1	1	2	2	2	2	1	1	2	4				3	2	1				1	4
Ty11	1	3		3						1	2		1			2	1	3	3	2	2	3	11		1	2		1	1	1	2	2	2	2	1	1	2	4				3	2	1				1	4
Ty12	1	3		3					2	1	2		1			2	1	3	3	2	2	3	11		1	2		1	1	1	2	2	2	2	1	1	2	4				3	2	1				1	4
Ty13	1	3		3					11	1	2		1			2	1	3	3	2	2	3	11		1	2		1	1	1	2	2	2	2	1	1	2	4				3	11	1				1	4
Ty14	1	3		3					11	1	2	1	1			2	1	3	3	2	2	3	11		17	2		1	1	1	2	2	2	2	1	1	2	4				3	2	1				1	4
Ty15	1	3		3					6	1	2		1			2	1	3	3	2	2	3	11		1	2		1	1	1	2	2	2	2	1	1	2	4				3	2	1				1	4
Ty16	1	3		3					6	1	6		1			2	1	3	3	2	2	3	11		1	2		1	1	1	2	2	2	2	1	1	2	4				3	2	1				1	4
Ty17	1	3		3					2	1	2		1			2	1	3	3	2	2	3	11		1	2		1	1	1	2	2	2	2	1	1	2	4				3	2	1				1	4
Ty18	1	3		3					2	1	2		1			2	1	3	3	2	2	3	11		1	2		1	1	1	2	2	2	2	1	1	2	4				3	2	1				1	4
Ty19	1	3		3					6	1	2		1			2	1	3	3	2	2	3	11		1	2		1	1	1	2	2	2	2	1	1	2	4				3	2	1				1	4
Ty20	1	3		3					2	1	6		1			2	1	3	3	2	2	3	11		1	2		1	1	1	2	2	2	2	1	1	2	4				3	2	1				1	4
Ty21	1	3		3					6	1	6		1			2	1	3	3	2	2	3	11		1	2		1	1	1	2	2	2	2	1	1	2	4				3	2	1				1	4
Ty22	1	3		3						1	2		1			2	1	3	3	2	15	3	11		1	2		1	1	1	2	2	2	2	1	1	2	4				3	2	1				1	4
Ty23	1	3		3					29	1	2		1			2	1	3	3	2	2	3	11		1	2		1	1	1	2	2	2	2	1	1	2	4				3	2	1				1	4
Ty24	1	3		3					30	1	2		1			2	1	3	3	2	2	3	11		1	2		1	1	1	2	2	2	2	1	1	2	4				3	2	1				1	4
Ty25	1	3		3						1	2		1			2	1	3	3	2	2	3	11		1	2		1	1	1	2	2	2	2	1	1	2	4				3	2	1				1	4
Ty26	1	3		3						1	2		1			2	1	3	3	2	2	3	11		1	2		1	1	1	2	2	2	2	1	1	2	4				3	2	1				1	4
Ty27	1	3		3					30	1	2		1			2	1	3	3	2	2	3	11		1	2		1	1	1	2	2	2	2	1	1	2	4				3	2	1				1	4
Ty28	1	3		3					6	1	2		1			2	1	3	3	2	2	3	11		1	2		1	1	1	2	2	2	2	1	1	2	4				3	2	1				1	4
Ty29	1	3		3					29	1	2		1			2	1	3	3	2	2	3	11		1	2		1	1	1	2	2	2	2	1	1	2	4				3	2	1				1	4
Ty30	1	3		3					2	1	2		1			2	1	3	3	6	2	3	11		1	2		1	1	1	2	2	2	2	1	8	2	4				3	2	1				1	4
Ty31	1	3		3						1	2		1			2	1	3	3	2	2	3	11		1	2		1	1	1	2	2	2	2	1	1	2	4				3	2	1				1	4
Ty32	1	3		3						1	2		1			2	1	3	3	2	2	3	11		1	2		1	1	1	2	2	2	2	1	1	2	4				3	2	1				1	4
Ty33	1	3		3					2	1	2		1			2	1	3	3	2	2	3	11		1	2		1	1	1	2	2	2	2	1	1	2	4				3	2	1				1	4
Ty34	1	3		3					6	1	2		1			2	1	3	3	2	2	3	11		1	2		1	1	1	2	2	2	2	1	1	2	4				3	2	1				1	4
Ty35	1	3		3					6	1	2		1			2	1	3	3	2	2	3	11		1	2		1	1	1	2	2	2	2	1	1	2	4				3	2	1				1	4
Ty36	1	3		3					6	1	2		1			2	1	3	3	2	2	3	11		1	2		1	1	1	2	2	2	2	1	1	2	4				3	2	1				1	8
Ty37	1	3		3					2	1	2		1			2	1	3	3	2	2	3	11		1	2		1	1	1	2	2	2	2	1	1	2	4				3	2	1				1	8
Ty38	1	3		3					10	1	2		1			2	1	3	3	2	2	3	11		1	2		1	1	1	2	2	2	2	1	1	2	4				3	2	1				1	8
Ty39	1	3		3					2	1	2		1			2	1	3	3	2	2	3	11		1	2		1	1	1	2	2	2	2	1	1	2	4				3	2	1				1	8
Ty40	1	3		3					10	1	2		1			2	1	3	3	2	2	3	11		1	2		1	1	1	2	2	2	2	1	1	2	4				3	2	1				1	4
Ty41	1	3		3					2	1	2		1			2	1	3	3	2	2	3	11		1	2		1	1	1	2	2	2	2	1	1	2	4				3	2	1				1	4
Ty42	1	3		3					2	1	2		1			2	1	3	3	2	2	3	11		1	2		1	1	1	2	2	2	2	1	1	2	4				3	2	1				1	4
Ty43	1	3		3						1	2		1			2	1	3	3	2	2	3	11		1	2		1	1	1	2	2	2	2	1	1	2	4				3	2	1				1	19
Ty44	1	3		3					2	1	2		1			2	1	3	3	2	2	3	11		1	2		1	1	1	2	2	2	2	1	1	2	4				3	2	1				1	4
Ty45	1	3		3					6	1	2		1			2	1	3	3	2	2	3	11		1	2		1	1	1	2	2	2	2	1	1	2	4				3	2	1				1	4
Ty46	1	3		11					2	1	2		1			2	1	3	3	2	2	3	11		1	2		1	1	1	20	2	2	2	1	8	2	4				3	2	1				1	4
Ty47	1	3		3					32	1	2		1			2	1	3	3	2	2	3	11		1	2		1	1	1	2	2	2	2	1	1	2	4				3	11	1				30	4
Ty48	1	3		3					2	1	2		1			2	1	3	3	2	2	3	11		1	2		1	1	1	2	2	2	2	1	1	2	4				3	2	1				1	4
Ty49	1	3		3					2	1	2		1			2	1	3	3	2	2	3	11		1	2		1	1	1	2	2	2	2	1	1	2	4				3	2	1				1	4
Ty50	1	3		3						1	2		1			2	1	3	3	2	2	3	11		1	2		1	1	1	2	2	2	2	1	1	2	4				3	2	1				1	4
Ty51	1	3		3					2	1	2		1			2	1	3	3	2	2	3	11		1	2		1	1	1	2	2	2	2	1	1	2	4				3	2	1				1	4
Ty52	1	3		3					2	1	2		1			2	1	3	3	2	2	3	11		1	2		1	1	1	2	2	2	2	1	1	2	4				3	2	1				1	4
Ty53	1	3		3						1	2		1			2	1	3	3	2	2	3	11		1	2		1	1	1	2	2	2	2	1	1	2	4				3	2	1				1	4
Ty54	1	3		3					6	1	2		1			2	1	3	3	2	2	3	11		1	2		1	1	1	2	2	2	2	1	1	2	4				3	2	1				1	4
Ty55	1	3		3					2	1	2		1			2	1	3	3	2	2	3	11		1	2		1	1	1	2	2	2	2	1	1	2	4				3	2	1				1	4
Ty56	1	3		3					2	1	2		1			2	1	3	3	2	2	3	11		1	2		1	1	1	2	2	2	2	1	1	2	4				3	2	1				1	4
Ty57	1	3		3					11	1	2		1			2	1	3	3	2	2	3	11		1	2		1	1	1	2	2	2	2	1	1	2	4				3	11	1				1	4
Ty58	1	3		3					11	1	2		1			2	1	3	3	2	2	3	11		1	2		1	1	1	2	2	2	2	1	1	2	4				3	11	1				1	4
Ty59	1	3		3					14	1	2		1			2	1	3	3	2	2	3	11		1	2		1	1	1	2	2	2	2	1	1	2	4				3	11	1				1	4
Ty60	1	3		3					14	1	2		1			2	1	3	3	2	2	3	11		1	2		1	1	1	2	2	2	2	1	1	2	4				3	11	1				1	4
Ty61	1	3		3					31	1	2		1			2	1	3	3	2	2	3	11		1	2		1	1	1	2	2	2	2	1	1	2	4				3	2	1				1	8
Ty62	1	3		3					6	1	2		1			2	1	3	3	2	2	3	11		1	2		1	1	1	2	2	2	2	1	1	2	4				3	2	1				1	8
Ty63	1	3		3						1	2		1			2	1	3	3	2	2	3	11		1	2		1	1	1	2	2	2	2	1	1	2	4				3	2	1				1	4
Ty64	1	3		3					6	1	6		1			2	1	3	3	2	2	3	11		1	2		1	1	1	2	2	2	2	1	1	2	4				3	2	1				1	4
Ty65	1	3		3					14	1	2		1			2	1	3	3	2	2	3	11		1	2		1	1	1	2	2	2	2	1	1	2	4				3	11	1				1	4
Ty66	1	3		3					2	1	6		1			2	1	3	3	2	2	3	11		1	2		1	1	1	2	2	2	2	1	1	2	4				3	2	1				1	4
Ty67	1	3		3					10	1	2		1			2	1	3	3	2	2	3	11		1	2		1	1	1	2	2	2	2	1	1	2	4				3	2	1				1	8
Ty68	1	3		3					10	1	2		1			2	1	3	3	2	2	3	11		1	2		1	1	1	2	2	2	2	1	8	2	4				3	2	1				1	4
Ty69	1	3		3						1	2		1			2	1	8	3	2	2	3	11		1	2		1	1	1	2	2	2	2	1	1	2	8				3	2	1				1	4
Ty70	1	3		3						1	2		1			2	1	8	3	2	2	3	11		1	2		1	1	1	2	2	2	2	1	1	2	8				3	2	1				1	4
Ty71	1	3		3						1	2		1			2	1	8	3	2	2	3	11		1	2		1	1	1	2	2	2	2	1	1	2	8				3	2	1				1	4
Ty72	1	3		3						1	2		1			2	1	8	3	2	2	3	11		1	2		1	1	1	2	2	2	2	1	1	2	8				3	2	1				1	4
Ty73	1	3		3						1	2		1			2	1	3	3	2	2	3	11		1	2		1	1	1	2	2	2	2	1	8	2	4				3	2	1				1	4
Ty74	1	3		3						1	2		1			2	1	3	3	2	2	3	11		1	2		1	1	1	2	2	2	2	1	8	2	4				3	2	1				1	4
Ty75	1	3		3						1	2		1			2	1	8	3	2	2	3	11		1	2		1	1	1	2	2	2	2		1	2	4				3	2	1				1	4
empty
Ent1	2	1	1	1		1	2	1	89	1	1	2	2	28	5	1		1	1	1	1	2	3	1	1	1	2	1	2	1	1	1	1	1	2	2	1	3	1	1	1	2	3	3		1	1	5	1
Ent2	2	1	1	1			2	1		1	1	2	2	1		1			1	1	1	2	3	1		1		1	11	1	1	1	1	1	2		1	10	1	1	1	2	3	3		18	1	5	1
Ent3	2	1	1	1		1	2	1	3	1	1	2	2		4	1		1	1	1	1	2	3	1	1	1	2	1	8	1	1	1	1	1	2	2	1	3	1	1	1	2	3	3		1	1	5	1
Ent4	2	1	1	1		1	2	1	3	1	1	2	2		4	1		1	1	1	1	2	3	1	1	1	2	1	8	1	1	1	1	1	2	2	1	3	1	1	1	2	3	3		1	1	5	1
Ent5	2	1	1	1		1	2	1	3	1	1	2	2		4	1		1	1	1	1	2	3	1	1	1	2	1	8	1	1	1	1	1	2	2	1	3	1	1	1	2	3	3		1	1	5	1
Ent6	2	1	1	1		1	2	1	5	1	1	2	2	27	5	1		1	1	1	1	2	3	1	1	1	2	1	2	1	1	1	1	1	2	2	1	3	1	1	1	2	3	3		1	1	5	1
Ent7	2	1	1	1		1	2	1	5	1	1	2	2	26	5	1		1	1	1	1	2	3	1	1	1	2	1	2	1	1	1	1	1	2	2	1	3	1	1	1	2	3	3		1	1	5	1
Ent8	2	1	1	1		1	2	1	5	1	1	2	2	25	5	1		1	1	1	1	2	3	1	1	1	2	1	2	1	1	1	1	1	2	2	1	3	1	1	1	2	3	3		1	1	5	1
Ent9	2	1	1	1		1	2	1	5	1	1	2	2	24	5	1		1	1	1	1	2	3	1	1	1	2	1	2	1	1	1	1	1	2	2	1	3	1	1	1	2	3	3		1	1	5	1
Ent10	2	1	1	1		1	2	1	5	1	1	2	2	23	5	1		1	1	1	1	2	3	1	1	1	2	1	2	1	1	1	1	1	2	2	1	3	1	1	1	2	3	3		1	1	5	1
Ent11	2	1	1	1		1	2	1	5	1	1	2	2	22	5	1		1	1	1	1	2	3	1	1	1	2	1	2	1	1	1	1	1	2	2	1	3	1	1	1	2	3	3		1	1	22	1
Ent12	2	1	1	1		1	2	1	5	1	1	2	2	21	5	1		1	1	1	1	2	3	1	1	1	2	1	2	1	1	1	1	1	2	2	1	3	1	1	1	2	3	3		1	1	5	1
Ent13	2	1	1	1		1	2	1	5	1	1	2	2	20	5	1		1	1	1	1	2	3	1	1	1	2	1	2	1	1	1	1	1	2	2	1	3	1	1	1	2	3	3		1	1	5	1
Ent14	2	1	1	1		1	2	1	5	1	1	2	2	19	5	1		1	1	1	1	2	3	1	1	1	2	1	2	1	1	1	1	1	2	2	1	3	1	1	1	2	3	3		1	1	5	1
Ent15	2	1	1	1		1		1	5	1	1	2	2	18	5	1		1	1	1	1	2	3	1	1	1	2	1	2	1	1	1	1	1	2	28	1	3	1	1	1	2	3	3		1	1	5	1
Ent16	2	1	1	1		1	2	1	5	1	1	2	2	17	5	1		1	1	1	1	2	3	1	1	1	2	1	2	1	1	1	1	1	2	2	1	3	1	1	1	2	3	3		1	1	5	1
Ent17	2	1	1	1		1	2	1		1	1	2	2	1	4	1		1	1	1	1	2	3	1	1	1	2	1	8	1	1	1	1	1	2	2	1	3	1	1	1	2	3	3		1	1	8	1
Ent18	2	1	1	1		1	2	1	88	1	1	2	2	1	4	1		1	1	1	1	2	3	1	1	1	2	1	8	1	1	1	1	1	2	2	1	3	1	1	1	2	3	3		1	1	21	1
Ent19	2	1	1	1		1	2	1	3	1	1	2	2		4	1		1	1	1	1	2	3	1	1	1	2	1	2	1	1	1	1	1	2	2	1	3	1	1	1	2	3	3		1	1	5	1
Ent20	2	1	1	1		1		1	87	1	1	2	2	1	4	1		1	1	1	1	2	3	1	1	1	2	1	8	1	1	1	1	1	2	16	1	3	1	1	1	2	3	3		1	1	5	1
Ent21	2	1	1	1		1	2	1	3	1	1	2	2	1	4	1		1	1	1	1	2	3	1	1	1	2	1	8	1	1	1	1	1	2	2	1	3	1	1	1	2	3	3		1	1	5	1
Ent22	2	1	1	1		1	2	1	3	1	1	2	2	1	4	1		1	1	1	1	2	3	1	1	1	2	1	8	1	1	1	1	1	2	2	1	3	1	1	1	2	3	3		1	1	5	1
Ent23	2	1	1	1		1	2	1	86	1	1	2	2	1	4	1		1	1	1	1	2	3	1	1	1	2	1	8	1	1	1	1	1	2	2	1	3	1	1	1	2	3	3		1	1	5	1
Ent24	2	1	1	1		1	2	1	3	1	1	2	2	31	4	1		1	1	1	1	2	3	1	1	1	2	1	8	1	1	1	1	1	2	2	1	3	1	1	1	2	3	3		1	1	5	1
Ent25	2	1	1	1		1		1	3	1	1	2	2		4	1		1	1	1	1	2	11	1	1	1	2	1	8	1	1	1	1	1	28	2	1	3	1	1	1	2	3	3		1	1	5	1
Ent26	2	1	1	1		1		1	3	1	1	2	2		4	1		1	1	1	1	2	3	1	1	1	2	1	11	1	1	1	1	1	2	2	1		1	1	1	2	3	3		1	1	5	1
Ent27	2	1	1	1		1	2	1	3	1	1	2	2		4	1		1	1	1	1	2	3	1	1	1	2	1	8		1	1	1	1	2	27	1	3	1	1	1	2	3	3		1	1	5	1
Ent29	2	1	1	1		1	2	1		1	1	2	2		4	1		1	1	1	1	2	3	1	1	1	2	1	11	1	1	1	1	1	2	2	1	3	1	1	1	2	3	3		1	1	5	1
Ent30	2	1	1	1		1	2	1	3	1	1	2	2		4	1		1	1	1	1	2	3	1	1	1		1	11	1	1	1	1	1	2	2	1	3	1	1	1	2	3	3		1		5	1
Ent31	2	1	1	1		78	2	1	5	1	1	2	2	16	5	1		1	1	1	1	2	3	1	1	1	2	1	2	1	1	1	1	1	2	2	1	3	1	1	1	2	3	3		1	1	5	1
Ent32	2	1	1	1		1	2	1	5	1	1	2	2	15	5	1		1	1	1	1	2	3	13	1	1	2	1	19	1	1	1	1	1	2	2	1	3	1	1	1	2	3	3		1	1	8	1
Ent33	2	1	1	1		1	2	1	3	1	1	2	2	1	4	1		1	1	1	1	2	3	1	1	1	2	1		1	1	1	1	1	2	2	1	3	1	1	1	2	3	3		1	1	12	1
Ent34	2	1	1			1	2	1	3	1	1	2	2	1	4	1		1	1	1	1	2	3	1	1	1	2	1		1	1	1	1	1	19	2	1	3		1	1	2	3	3		1	1	12	1
Ent35	2	1	1	1		1	2	1	3	1	1	2	2	1	4	1		1	1	1	1	2	3	1	1	1	2	1	8	1	1	1	1	1	2	2	1	3	1	1	1	2	3	3		1	1	5	1
Ent36	2	1	1	1		77	2	1	3	1	1	2	2	1	4	1		1	1	1	1	2	3	1	1	1	2	1	2	1	1	1	1	1	2	2	1	3	1	1	1	2	3	3		1	1	5	1
Ent37	2	1	1	1		1	5	1	59	1	1	2	2		4	1		1	1	1	1	2	3	1	1	1		1	8	1	1	1	1	1	2		1	3	1	1	1	2	3	3		1	1	8	1
Ent38	2	1	1	1		76				1	1	2	2			1		1	1	1	1	2	3	1	1	1		1	13	1	1	1	1	1	2		1	3	1	1	1	2	3	3		1	1	5	1
Ent39	2	1	1	1		75				1	1	2	2			1		1	1	1	1	2	3	1	10	1		1	2	1	1	1	1	1	2		1	3	1	1	1	2	10	3		1	1	5	7
Ent40	2	1	1	1		74				1	1	2	2			1		1	1	1	1	2	3	1	1	1		1	13	9	1	1	1	1	2		1	3	1	1	1	2	3	3		1	1	8	1
Ent41	2	1	1	1		24				1	1	2	2		43	1		1	1	1	1	2	3	1	10	1		1	2	1	1	1	1	1	2		1	3	1	1	1	2	10	3		1	1	5	7
Ent42	2	1	1	1		73				1	1	2	2		42	1		23	1	1	1	2	3	1	10	1		1	2	1	1	1	1	1	2		1	3	1	1	1	2	10	3		1	1	5	7
Ent43	2	1	1	1		72	2	1	3	1	1	2	2	30	4	1		1	1	1	1	2	3	1	1	1	2	1	8	1	1	1	1	1	2	2	1	3	1	1	1	2	3	3		1	1	5	1
Ent44	2	1	1	1		71				1	1	2	2			1		1	1	1	1	2	3	1	10	1		1	2	1	1	1	1	1	2		1	3	1	1	1	2	10	3		1	1	5	7
Ent45	2	1	1	1		70				1	1	2	2			1		1	1	8	1	2	3	1	10	1		1	2	1	1	1	1	1	2		1	3	1	1	1	2	10	3		1	1	5	7
Ent46	2	14	1	1						1	1	2	2			1		1	1	1	1	2	3	1	10	1		1		1	1	1	1	1	2		1	3	1	1		2	10	3		1	1	5	7
Ent47	2	1	1	1		69				1	1	2	2			1		1	1	1	1	2	3	1	10	1		1		1	1	1	1	1	2		1	3	1	1	1	2	10	3		1	1	23	7
Ent48	2	13	1	1		24				1	1	2	2			1		1	1	1	1	2	3	1	10	1		1	2	1	1	1	1	1	2		1	3	1	1	1	2	10	3		1	1	5	7
Ent49	2	9	1	1		68				1		2	2			1		1	1	1	1	2	3	1	10	1		1	2	1	1	1	1	1	2		1	3	1	1	1	2	10	3		1	1	8	7
Ent51	2	1	1	1		1	2	1	3	1	1	2	2		4	1		1	1	1	1	2	3	1	1	1		1	8	1	1	1	1	1	2		1	3	1	1	1	2	3	3		1	1	8	1
Ent52	2	1	1	1		1	2	1	3	1	1	2	2		4	1		1	1	1	1	2	3	1	1	1	2	1	8	1	1	1	1	1	2	2	1	3	1	1	1	2	3	3		1	1	5	1
Ent53	2	1	1	1		66				1	1	2	2			1		1	1	1	1	2	3	1	1	1		1	13	13	1	1	1	1	2		1	3	1	1	1	2	3	3		1	1	5	1
Ent55	2	1	1	1	10	65				1	1	2	2		19	1		1	1	1	1	2	3	1	1	1		1	2	1	1	1	1	1	2		1	3	1	1	1	2	10	3		11	1	5	1
Ent56	2	9	1	1		64				1	1	2	2		41	1		1	1	1	1	2	3	1	1	1		1	2	9	1	1	1	1	2		1	3	1	1	1	2	10	3		1	1	5	7
Ent58	2	1	1	1	9	62				1	1	2	2			1		1	1	1	1	2	3	1	15	1		1	2	1	1	1	1	1	2		1	3	1	1	1	2	10	3		11	1	5	18
Ent60	2	1	1	1		60				1	1	2	2		5	1		1	1	1	1	2	3	1	1	1		1	18	1	1	1	1	1	2		1	21	1	1	1	2	3	3		1	1	8	1
Ent61	2	1	1	1		59				1	1	2	2			1		1	1	1	1	2	3	1	10	1		1	2	1	1	1	1	1	2		1	3	1	1	1	2	10	3		1	1	5	7
Ent63	2	1	1	1		1	10	1		1	1	2	2	29	4	1		1	1	1	1	2	3	1	1	1	13	1	2	1	1	1	1	1	27	2	1	3	1	1	1	2	3	3		1	1	20	1
Ent64	2	1	1	1		1	2	1	5	1	1	2	2		5	1		1	1	1	1	2	3	1	1	1	2	1	2	1	1	1	1	1	2	26	1	3	1	1	1	2	3	3		1	1	5	1
Ent65	2	1	1	1		1		1	84	1	1	2	2		4	1		1	1	1	1	2	3	1	1	1	2	1	2	1	1	1	1	1	2		1	3	1	1	1	2	3	3		1	1	5	1
Ent66	2	1	1	1		1	2	1	58	1	1	2	2		4	1		1	1	1	1	2	3	1	1	1		1	8	1	1	1	1	1	2		1	20	1	1	1	2	3	3		1		19	1
Ent67	2	1	1	1		1	2	1		1	1		2		4	1		1	1	1	1	2	3	1	1	1		1	11	1	1	1	1	1	2		1	3	1	1	1	2	3	3		1	1	8	17
Ent68	2	1	20	1		1	2	1	23	1	1	2	2	1	4	5		1	1	1	1	2	3	1	1	1	2	1	2	1	1	1	1	1	2	2	1	3	1	1	1	2	3	3		1	1	5	1
Ent69	2	1	1	1		1		1		1	1	2	2		5	1		1	1	1	1	2	3	1	1	1		1	2	1	1	1	1	1	2		1	3	1	1	1	2	3	3		1	1	5	1
Ent70	2	1	1	1		1		1		1	1	2	2		5	1		1	1	1	1	2	3	1	1	1	12	1	2	1	1	1	1	1	2		1	3	1	1	1	2	3	3		1	1	5	1
Ent71	2	1	1	1		1		1		1	1	2	2		5	1		1	1	1	1	2	3	1	1	1		1	2	1	1	1	1	1	2		1	3	1	1	1	2	3	3		1	1	5	1
Ent72	2	1	1	1		57		1		1	1	2	2		5	1		1	1	1	1	2	3	1	1	1		1	2	1	1	1	1	1	2		1	3	1	1	1	2	3	3		1	1	5	1
Ent73	2	1	1	1		23		1	83	1	1	2	2		4	1		1	1	1	5	2	3	1	1	1	2	1	2	1	1	1	1	1	2	2	1	3	1	1	1	2	3	3		1	1	5	9
Ent74	2	1	1	1		56		1	3	1	11	2	2		4	1		19	1	1	5	2	3	1	1	1	2	1	2	1	1	1	1	1	2		1	3	1	1	1	2	3	3		1	1	8	9
Ent75	2	1	1	1		1		1	23	1	1	2	2		4	1		1	1	1	1	2	3	1	1	1	2	1	2	1	1	1	1	1	2		1	3	1	1	1	2	3	3		1	1	5	1
Ent50	15	9	1	1		67				1		2	2			1		1	1	1	1	2	3	1	1	1		1	2	1	1	1	1	1	2		1	3	1	1	1		3	3		1	1	8	1
Ent59	15	1	1	1		61				1	1	2	2			1		1	1	1	1	2	3	12	1	1		1		1	1	1	1	1	2		1	3	1	1	1	9	3	3		1	1	5	1
Ent62	15	1	1	1		58				1	1	2	2		40	1		1	1	1	1	2	3	1	1	1		1	2	1	1	1	1	1	2		1	3	1	1	1	9	3	3		1	1	8	1
Ent57	19	1	1	1		63				1	1	2	2			1		1	1	1	1	2	3	1	10	1		1	2	1	1	1	1	1	2		1	3	1	1	1	2	10	3		1	1	5	7
Ent28	20	1	1	1		23	2	1	85	1	1	2	2		28	1		1	1	1	11	2	3	1	1	1	14	1	20	1	1	1	1	1	2	2	1	3	1	1	1	2	3	9		1	1	5	9
Ent54	21	1	1	1		51				1	1	2	2			1		1	1	1	1	2	3	1	10	1		1	2	1	1	1	1	1	2		1	3	1	1	1	2	10	3		1	1	5	7
empty
Dub1	4	4	3	2	1			1		1	1		1		1	1		1	1	1	1	4	1	2	1	3		2	3	1	6	3	5	1	3		1	1	9	2	1	1	6	2		5	1	2	1
Dub6	4	4	3	2	1			23		1	1		1		23	1		1	1	1	1	4	1	2	1	3		2	3	1	6	3	5	1	3		1	1	1	2	1	1	6	2		3	1	2	1
Dub7	4	4	3	2	1			1		3	1	2	1		9	1		1	1	1	1	4	1	2	1	3		2	3	1	11	3	5	1	13		1	1	10	2	1	1	5	2		3	1	2	1
Dub8	4	4	3	2	1			1		1	1	2	1		9	1		1	1	1	1	11	1	2	1	3		2	3	1	11	3	5	1	3		1	1	10	2	1	1		2		3	1	2	1
Dub9	4	4	3	2	1			1	57	3	1	2	1		9	1		1	1	1	1	4	1	2	1	3		2	3	1	11	3	5	1	13		1	1	10	2	1	1	5	2		3	1	2	1
Dub10	4	1	3	2	1			1		1	8	5	1		16	1		1	1	4	6	7	1	2	1	8	8	1	15	1	6	3	8	1	3	2	1	1	1	2	1	1	14	2			1	4	1
Dub11	4	1	16	2	1			1		1	8	5	1		22	1		18	1	4	7	9	9	2	1	3	3	1		17	6	3	8	1	3		1	1	1	2	1	1	5	2		3	1	4	16
Dub12	4	1	3	2	1			1	72	1	8	5	1		16	1		1	1	4	6	7	1	2	1	8	8	1	15	1	6	3	8	1	3	2	1	1	1	2	1	1	14	2			1	4	1
Dub14	4	4	3	2	1			1	56	1	1	7	1		1	1		1	1	1	1	4	1	2	1	10		2	3	1	6	3	5	1	3		1	1	1	2	1	1	5	2		3	1	2	1
Dub25	4	4	3	2	1			1	20	1	1	3	1		1	1		1	1	1	1	4	1	2	1	3		2	3	1	8	3	5	1	3		1	1	1	2	1	1	5	2		3	1	2	1
Dub26	4	4	3	2	1			1		1	1	3	1		21	1		1	1	1	1	4	1	2	1	3		2	3	1	6	3	5	1	3		1	1	1	2	1	1	5	2		3	1	2	1
Dub31	4	4	3	2	1			1	50	1	1	3	1		1	1		1	1	1	9	4	1	2	1	3		2	3	1	6	3	5	1	3		1	1	1	2	1	1	5	2		3	1	2	1
Dub34	4	4	3	2	1			1	47	1	1	3	1		20	1		1	1	1	1	4	1	2	1	3		2	3	1	6	3	5	1	3		1	1	9	2	1	1	6	7		14	1	2	1
Dub35	4	4	3	2	1			1	46	1	1	3	1		1	1		1	1	1	1	4	1	2	1	3		2	3	1	8	3	5	1	3		1	1	1	2	1	1	5	2		3	1	2	1
Dub38	4	4	3	2	1			1		3	1	2	1		9	1		1	1	1	1	4	1	2	1	3		2	3	1	11	3	5	1	13		1	1	10	2	1	1	5	2		3	1	2	1
Dub39	4	4	3	2	1			1		3	1	2	1		9	1		1	1	1	1	4	1	2	1	3		2	3	1	11	3	5	1	13		1	1	10	2	1	1	5	2		3	1	2	1
Dub40	4	4	3	2	1			1		3	1	2	1		9	1		1	1	1	1	4	1	2	1	3		2	3	1	11	3	5	1	13		1	1	10	2	1	1	5	2		3	1	2	1
Dub41	4	4	3	2	1			1	19	3	1	2	1		9	1		1	1	1	1	4	1	2	1	3		2	3	1	11	3	5	1	13		1	1	10	2	1	1	5	2		3	1	2	1
Dub42	4	4	3	2	1			1	44	3	1	2	1		9	1		1	1	1	1	4	1	2	1	3		2	3	1	11	3	5	1	13		1	1	10	2	1	1	5	2		3	1	2	1
Dub43	4	4	3	2	1					1	1	3	1			1		1	1	1	18	4	1	2	1	3		2	3	1	6	3	5	1	3		1	1	1	2	1	1	13	2		3	1	14	1
Dub44	4	4	3	2	1			1	43	1	5	3	1		11	1		1	5	1	1	4	1	2	1	3		2	3	1	6	3	5	1	3		1	1	1	2	1	1	6	2		3	1	2	1
Dub45	4	4	3	2	1			1	42	1	5		1		11	1		1	5	1	1	4	1	2	1	3		2	3	1	6	3	5	1	3		1	1	1	2	1	1	6	2		3	1	2	1
Dub46	4	4	3	2	1			1	18	1	5	3	1		11	1		1	5	1	1	4	1	2	1	3		2	3	1	6	3	5	1	3		1	1	1	2	1	1	6	2		3	1	2	1
Dub47	4	4	3	2	1			1		1	5	3	1		15	1		1	5	1	1	4	1	2	1	3		2	3	1	6	3	5	1	3		1	1	1	2	1	1	6	2		3	1	2	1
Dub48	4	4	3	2	1			1	41	1	5	3	1		11	1		1	5	1	1	4	1	2	1	3		2	3	1	6	3	5	1	3		1	1	1	2	1	1	6	2		3	1	2	1
Dub49	4	4	3	2	1			1	18	1	5	3	1		11	1		1	5	1	1	4	1	2	1	3		2	3	1	6	3	5	1	3		1	1	1	2	1	1	6	2		3	1	2	1
Dub50	4	4	3	2	1			1	40	1	5	3	1		15	1		1	5	1	1	4	1	2	1	3		2	3	1	6	3	5	1	3		1	1	1	2	1	1	6	2		3	1	2	1
Dub51	4	4	3	2	1			1		1	1		1		1	1		1	1	1	1	4	1	2	1	3		2	3	1	6	3	5	1	3		1	1	9	2	1	1	6	2		5	1	2	1
Dub52	4	4	3	2	1			1		1	1		1		1	1		1	1	1	1	4	1	14	1	3	3	2	3	1	6	3	5	1	3	10	1	1	1	2	1	1	5	2		3	1	2	1
Dub53	4	4	3	2	1			1	9	3	1	2	1		9	1		1	1	1	1	4	1	2	1	3	3	2	3	1	11	3	5	1	13	2	1	1	10	2	1	1	5	2		3	1	2	1
Dub54	4	4	3	2	1			1	9	1	1	3	1		1	1		1	1	1	1	4	1	9	1	7	3	2	3	1	6	3	5	1	3	10	1	1	1	2	1	1	5	2		3	1	2	1
Dub55	4	4	3	2	1			1			1	3	1		1	1		1	1	1	1	4	1	2	1	3	3	2	3	1	6	3	5	1	3	2	1	1	1	2	1	1		2		3	1	2	1
Dub56	4	4	3	2	1			1	9	1	1	3	1		1	1		1	1	1	1	4	1	2	1	3	3	2	3	1	6	3	5	1	3	17	1	1	1	2	1	1	13	2		3	1	2	1
Dub57	4	4	3	2	1			1	9	1	1	3	1		1	1		1	1	1	1	4	1	9	1	7	3	2	3	1	6	3	5	1	3	10	1	1	1	2	1	1	5	2		3	1	2	1
Dub58	4	4	3	2	1			1	9	1	1		1		1	1		1	1	1	1	4	1	2	1	3	3	2	3	1	6	3	5	1	3	5	1	1	9	2	1	1	6	2		5	1	2	1
Dub59	4	4	3	2	1			1		1	1		1		1	1		1	1	1	1	4	1	2	1	3	3	2	3	1	6	3	5	1	3	5	1	1	9	2	1	1	6	2		3	1	2	1
Dub60	4	4	3	2	1			1		1	1		1		1	1		1	1	1	1	4	1	2	1	3	3	2	3	1	6	3	5	1	3	5	1	1	9	2	1	1	6	2		5	1	2	1
Dub61	4	4	3	2	1			1		1	1		1		1	1		1	1	1	1	4	1	2	1	3	3	2	3	1	6	3	5	1	3	5	1	1	9	2	1	1	6	2		5	1	2	1
Dub62	4	4	3	2	1			1		1	1	3	1		1	1		1	1	1	1	4	1	2	1	3	3	2	3	1	6	3	5	1	3		1	1	9	2	1	1	6	2		5	1	2	1
Dub63	4	4	3	2	1			1		1	1		1		1	1		1	1	1	1	4	1	2	1	3		2	3	1	6	3	5	1	3		1	1	9	2	1	1	6	2		5	1	2	1
Dub64	4	4	3	2	1			1		1	1		1		1	1		1	1	1	1	4	1	2	1	3	3	2	3	1	6	3	5	1	3	5	1	1	9	2	1	1	6	2		5	1	2	1
Dub65	4	4	3	2	1			1	9	1	1		1		1	1		1	1	1	1	4	1	2	1	3	3	2	3	1	6	3	5	1	3	5	1	1	9	2	1	1	6	2		5	1	2	1
Dub66	4	4	3	2				1		1	1		1		1	1		1	1	1	1	4	1	2	1	3	3	2	3	1	6	3	5	1	3	5	1	1	9	2	1	1	6	2		5	1	2	1
Dub67	4	4	3	2	1			1	9	1	1		1		1	1		1	1	1	1	4	1	2	1	3	3	2	3	1	6	3	5	1	3	5	1	1	9	2	1	1	6	2		5	1	2	1
Dub68	4	4	3	2	1			1	9	1	1	3	1		1	1		1	1	1	1	4	1	2	1	3	3	2	3	1	6	3	5	1	3	5	1	1	9	2	1	1	6	2		5	1	2	1
Dub69	4	4	3	2	1			1		1	1		1		1	1		1	1	1	1	4	1	2	1	3	3	2	3	1	6	3	5	1	3	5	1	1	9	2	1	1	6	2		3	1	2	1
Dub70	4	4	3	2	1			1		1	1		1		1	1		1	1	1	1	4	1	2	1	3		2	3	1	6	3	5	1	3	5	1	1	9	2	1	1	6	2		5	1	2	1
Dub71	4	4	3	2	1			1		1	1		1		1	1		1	1	1	1	4	1	2	1	3		2	3	1	6	3	5	1	3	5	1	1	9	2	1	1	6	2		5	1	2	1
Dub72	4	4	3	2	1			1		1	1		1		1	1		1	1	1	1	4	1	2	1	3		2	3	1	6	3	5	1	3	5	1	1	9	2	1	1	6	2		5	1	2	1
Dub73	4	4	3	2	1			1		1	1	3	1		1	1		1	1	1	1	4	1	2	1	3		2	3	1	6	3	5	1	3		1	1	9	2	1	1	6	2		5	1	2	1
Dub74	4	4	3	2	1			1		1	1		1		1	1		1	1	1	1	4	1	2	1	3		2	3	1	6	3	5	1	3		1	1	9	2	1	1	6	2		5	1	2	1
Dub75	4	4	3	2	1			1		1	1		1		1	1		1	1	1	1	4	1	2	1	3		2	3	1	6	3	5	1	3	5	1	1	9	2	1	1	6	2		5	1	2	1
Dub2	10	4	3	2	1					1	1	3	1			1		1	1	1	1	4	1	2	19	3		2	3	1	8	3	5	1	3		1	1		2	1	1	5	2		3	1	2	1
Dub3	10	4	3	2	1					1	1	3	1		25	1		1	1	1	1	4	1	2	18	3		2	3	1	8	3	15	1	3		1	1	1	2	1	1	5	2		3	1	14	1
Dub4	10	4	3	2	1					1	1	3	1		24	1		1	1	1	1	4	1	2	1	3		2	3	1	8	3	5	1	3		1	1	1	2	1	1	5	2		3	1	2	1
Dub5	10	4	3	2	1			24		1	1		1			1		1	1	1	1	4	1	2	1	3		2	3	1	8	3	5	1	3		1	12	1	2	1	1	5	2		3	1	2	1
Dub13	10	4	3	2	1			1		1	1	3	1		1	1		1	1	1	1	4	1	2	1	3		2	3	1	8	3	5	1	3		1	1	1	2	1	1	5	2		3	1	2	1
Dub15	10	4	3	2	1			1	55	1	1	3	1		1	1		1	1	1	1	4	1	2	1	3		2	3	1	8	3	5	1	3		1	1		2	1	1	5	2		3	1	2	1
Dub16	10	4	3	2	1			1		1	1	3	1		1	1		1	1	1	1	4	1	2	1	3		2	3	1	8	3	5	1	3		1	1		2	1	1	5	2		3	1	2	1
Dub17	10	4	3	2	1			1		1	1	3	1		1	1		1	1	1	1	4	1	2	1	3		2	3	1	8	3	5	1	3		1	1		2	1	1	5	2		3	1	2	1
Dub18	10	4	3	2	1			1	54	1	1	3	1		1	1		1	1	1	1	4	1	2	1	3		2	3	1	8	3	5	1	3		1	1		2	1	1	5	2		3	1	2	1
Dub19	10	4	3	2	1			1	53	1	1	3	1		1	1		1	1	1	1	4	1	2	1	3		2	3	1	8	3	5	1	3		1	1		2	1	1	5	2		3	1	2	1
Dub20	10	4	3	2	1			1	19	1	1	3	1		1	1		1	1	1	1	4	1	2	1	3		2	3	1	8	3	5	1	3		1	1		2	1	1	5	2		3	1	2	1
Dub21	10	4	3	2	1			1		1	1	3	1		1	1		1	1	1	1	4	1	2	1	3		2	3	1	8	3	5	1	3		1	1		2	1	1	5	2		3	1	2	1
Dub22	10	4	3	2	1			1	52	1	1	3	1		1	1		1	1	1	1	4	1	2	1	3		2	3	1	8	3	5	1	3		1	1		2	1	1	5	2		3	1	2	1
Dub23	10	4	3	2	1			1	20	1	1	3	1		1	1		1	1	1	1	4	1	2	1	3		2	3	1	8	3	5	1	3		1	1		2	1	1	5	2		3	1	2	1
Dub24	10	4	3	2	1			1		1	1	3	1		1	1		1	1	1	1	4	1	2	1	3		2	3	1	8	3	5	1	3		1	1	1	2	1	1	5	2		3	1	2	1
Dub27	10	4	3	2	1			1		1	1	3	1		1	1		1	1	1	1	4	1	2	1	3		2	3	1	8	3	5	1	3		1	1	1	2	1	1	5	2		3	1	2	1
Dub28	10	4	3	2	1			1		1	1	3	1		1	1		1	1	1	1	4	1	2	1	3		2	3	1	8	3	5	1	3		1	1	1	2	1	1	5	2		3	1	2	1
Dub29	10	4	3	2	1			1		1	1	3	1		1	1		1	1	1	1	4	1	2	1	3		2	3	1	8	3	5	1	3		1	1	1	2	1	1	5	2		3	1	2	1
Dub30	10	4	3	2	1			1	51	1	1	3	1		1	1		1	1	1	1	4	1	2	1	3		2	3	1	8	3	5	1	3		1	1		2	1	1	5	2		3	1	2	1
Dub32	10	4	3	2	1			1	49	1	1	3	1		1	1		1	1	1	1	4	1	2	1	12		2	3	1	8	3	5	1	3		1	1	1	2	1	1	5	2		3	1	2	1
Dub33	10	4	3	2	1			1	48	1	1	3	1		1	1		1	1	1	1	4	1	2	1	3		2	3	1	8	3	5	1	3		1	1	1	2	1	1	5	2		3	1	2	1
Dub36	10	4	3	2	1			1	45	1	1	3	1		1	1		1	1	1	1	4	1	2	1	3		2	3	1	8	3	5	1	3		1	1	1	2	1	1	5	2		3	1	2	1
Dub37	10	4	3	2	1			1		1	1	3	1		1	1		1	1	1	1	4	1	2	1	3		2	3	1	8	3	5	1	3		1	1	1	2	1	1	5	2		3	1	2	1
empty
Tm1	3	2	2	5	1	5	1	3	1	1	1	1	1	2	7	1	3	4	2	1	1	1	1	4	2		1	1	5	1	5	1	3	3	4	3	3	2	3	1	2	4	1	1	1	2	1	3	2
Tm3	3	2	2	5	1	9	1	3	1	1	1	1	1	8		1	3	4	2	1	1	1	1	4	2	6	1	1	5	1	5	1	3	3	4	3	3	2	3	1	2	4	12	1	1	8	1	3	2
Tm4	3	2	2	5	1	9	1	3	17	1	1	1	1	5		1	3	9	2	1	1	1	1	4	2		5	1	5	1	5	1	3	3	4	3	3	2	3	1	2	4	1	1	1		1	11	2
Tm5	3	2	2	5	1	9	1	3	1	1	1	1	1	8		1	3	4	2	1	1	1	1	4	2	6	1	1	5	1	5	1	3	3	4	3	3	2	3	1	2	4	12	1	1	8	1	3	2
Tm6	3	2	2	8	1	5	1	3	82	1	1	1	1	2	7	1	3	4	2	1	1	1	1	4	2		1	1	5	1	5	1	3	3	4	3	3	2	3	1	14	4	1	1	1	2	1	3	2
Tm7	3	2	2	5	1	9	1	3	1	1	1	1	1	2		1	3	4	2	1	1	1	1	4	2		5	1	5	1	5	1	3	3	4	3	11	2	3	1	2	4	1	1	1		1	3	2
Tm8	3	2	2	5	1	9	1	3	81	1	1	1	1	2		1	6	4	2	1	1	1	1	4	2	6	1	1	5	1	5	1	3	3	4	3	3	2	3	1	2	10	12	1	1	8	1	3	2
Tm9	3	2	2	8	1	41	8	3	1	1	1	1	1	13	7	1	6	4	2	1	1	1	1	4	2		1	1	5	1	5	1	3	3	4	3	3	2	3	1	2	4	1	1	1	16	1	3	2
Tm10	3	2	2	5	1	5	1	3	1	1	1	1	1	3	10	1	3	4	2	1	1	1	1	4	2		2	1	10	1	16	1	3	3	4	3	3	2	3	1	2	4	1	1	5	2	1	3	2
Tm11	3	18	2	5	1	40		12	1	1	1	1	1	2		1	3	4	7	1	1	1	10	4	2		1	1	5	1	5	1	3	3	25	3	3	2	3		2	4	1	1	1	2	8	3	2
Tm13	3	2	2	5	1	22		3	1	1	9	1	1			1	3	4	2	1	1	1	1	4	2		1	1	5	1	5	1	3	3	4	11	3	2	3	1	2	4	1	1	1	2	1	3	2
Tm14	3	2	2	5	1	3	1	3	1	1	1	1	1	2		1	3	16	2	1	1	1	1	4	2		1	1	5	1	5	1	13	3	24	3	3	2	3	1	2	4	1	1	1	2	1	3	2
Tm15	3	2	2	5	1	17	1	3	22	1	1	1	1	2	13	1	3	4	2	5	1	1	1	4	2		1	1	5	1	5	1	3	3	4	3	3	2	12	1	2	4	1	1	1	9	1	3	2
Tm18	3	2	2	5	1	5	1	3	1	1	1	1	5	12	7	1	3	15	2	1	1	1	1	15	2		1	1	28	1	5	1	3	3	4	3	3	2	3	1	2	4	1	1	1	2	1	3	2
Tm20	3	2	2	5	1	3	1	11	1	1	1	1	1	7		1	3	4	2	1	4	1	1	6	2		1	1	5	1	15	14	3	3	4	3	3	2	3	1	2	4	1	1	1	2	1	3	2
Tm22	3	2	2	5	1	5	1	3	1	1	1	1	1	3	10	1	3	4	2	1	1	1	1	4	2		2	1	10	1	16	1	3	3	4	3	3	2	3	1	2	4	1	1	5	2	1	3	2
Tm24	3	2	2	5	1	5	1	3	1	1	1	1	1	2	7	1	3	4	2	1	1	1	1	4	2		1	1	5	1	5	1	3	3	4	3	3	2	3	1	2	4	1	8	1	2	1	3	2
Tm26	3	2	2	5	1	5	4	3	1	1	1	1	1	3	10	1	3	4	2	1	1	1	1	4	2		2	1	10	1	5	1	3	3	4		3	2	3	1	2	4	1	1	5	2	1	3	2
Tm28	3	2	2	5	1	17	1	3	22	1	1	1	1	2	13	1	3	4	2	5	1	1	1	4	2		1	1	5	1	5	1	3	3	4	3	3	2	12	1	2	4	1	1	1	9	1	3	2
Tm29	3	2	2	5	1	22	1	3	1	1	9	1	1	9		1	3	14	2	1	1	1	1	4	2		1	1	5	1	5	1	3	3	23	11	3		3	1	6	4	1	1	1	2	1	3	2
Tm30	3	2	2	5	1	5	4	3	1	1	1	1	1	3	10	1	3	4	2	1	1	1	1	4	2		2	1	10	1	5	1	3	3	4	3	3	2	3	1	2	4	1	1	5	2	1	3	2
Tm32	3	2	2	5	1	38	7	3		1	1	1	1		27	1		4	2	1	1	1	1	4	2			1		1	5	21	3	3			3	18	3	1	2	4	1	1	1	15		3	2
Tm34	3	2	2	5	1	9	1	3	1	1	1	1	1			1	3	4	2	1	1	1	1	4	2		5	1	5	1	5	1	3	3	4	3	11	2	3	11	2	4	1	1	1		1	3	2
Tm35	3	2	2	5	1	5	1	3	1	1	1	1	1	3	10	1	11	4	2	1	1	1	1	4	2	6	2	1	10	1	5	1	3	3	4	3	3	2	3	1	2	4	1	1	5	2	1	3	2
Tm36	3	2	2	5	1	3	1	3		1	1	1	1			1	3	4	2	1	4	1	1	6	2			1	5	1	7	1	3	3	9	7	3	2	7	1		4	1	1	1	2		3	2
Tm37	3	2	2	5	1	3	1	3		1	1	1	1			1		4	2	1	4	1	1	6	2			1	5	1	7	1	3	3	9		3	2	7	1	2	4	1	1	1	2	1	3	2
Tm38	3	2	2	9	1	3	1	3		1	1	1	1			1		4	2	1	4	1	1	6	2			1	5	1	7	1	3	3	4		3	2	3	1		4	1	1	1	2	1	3	2
Tm39	3	2	2	5	1	3	1	3		1	1	1	1			1		4	2	1	4	1	1	6	2			1	5	1	7	1	3	3	9		3	2	7	1	12	4	1	1	1	2	1	3	2
Tm40	3	2	2	5	1	3	1	3		1	1	1	1			1		4	2	1	4	1	1	6	2			1	5	1	7	1	3	3	9	7	3	2	7	1		4	1	1	1	2	1	3	2
Tm41	3	2	2	5	1	37	1	3		1	1	1	1			1		4	2	1	4	1	1	6	2			1	5	1	7	1	3	3	9	7	3	2	7	1		4	1	1	1	2	1	3	2
Tm42	3	2	2	5	1	36	9	3		1	1	1	1			1		4	2	1	1	10	1	17	2			1	5	18	5	1	3	3	4		3	2	3	1		4	1	1	1	2	1	3	2
Tm43	3	2	2	5	1	3		3		1	1	1	1			1	10	4	2	1	4	1	1	6				1	5	1	7	1	3	3		7	3	2	7	1		4	1	1	1	2	1	3	2
Tm44	3	2	2	5	1	3		3		1	1	1	1			1		4	2	1	4		8		12			1		1	7	1	3	3			3		7	1	2			1			1		2
Tm45		2	2	5	1	3		3		1	1	1	1			1			2	1	4	1	1	6	2			1		1	7	1	3	3	9		3	2		1		4	1	1		2	1		2
Tm46	3	2	2	5	1	35	1	3		1	1	1	1			1		4	2	1	4	1	1	6	2			1	5	1	7	1	3	3	9		3	2	7	1	7	4	1	1	1	2	1	3	2
Tm47	3	2	2	5	1	3		3		1	1	1	1			1		4	2	1	4	1	1	6	2			1	5	1	7	1	3	3	9		3	2	7	1	10	4	1	1	1	2	1	3	2
Tm48	3	2	2	5	1	3	1	3		1	1	1	1			1		4	2	1	4	1	1	6	2			1	5	1	7	1	3	3	9		3	2	7	1	7	4	1	1	1	2	1	3	2
Tm49	3	2	2	5	1	3		3		1	1	1	1			1		4	2	1	4	1	1	6	2			1	5	1	7	1	3	3	9	15	3	2	7	1	13	4	1	1	1	2	1	3	2
Tm50	3	2	2	5	1	3	1	3		1	1	1	1			1		4	2	1	4	1	1	6	2			1	5	1	7	1	3	3	9		3	2	7	1		4	1	1	1	2	1	3	2
Tm51	3	2	2	5	1	3		3		1		1	1			1		4	2	1	4	1	1	6	2			1	5	1	7	1	3	3	9		3	2	7	1	9	4		1	1	2	1	3	2
Tm52	3	2	2	5	1	34	1	3		1	1	1	1			1		4	2	1	4	1	1	6	2			1	5	1	7	1	3	3	9		3	2	7	1	9	4	1	1	1	2	1	3	2
Tm53	3	2	2	5	1	3	1	3		1	1	1	1			1		4	2	1	4	1	1	6	2			1	5	1	7	1	3	3	9		3	2	7	1	7	4	1	1	1	2	1	24	2
Tm54	3	2	2	5	1	3	1	3		1	1	1	1			1		4	2	1	4	1	1	6	2			1	5	1	7	1	3	3	9		3	2	7	1		4	1	1	1	2	1	3	2
Tm55	3	2	2	5	1	3				1	1	1	1			1	3	4	2	1	4	1	4		2			1		1	7	1	3	3			3	2		1	10			1		2	1	3	2
Tm56	3	2	2	5	1	3		3		1	1	1	1			1		4	2	1	4	1	1	6	2			1	5	1	7	1	3	3	9		3	2	7	1		4	1	1	1	2	1	3	2
Tm57	3	2	2	5	1	3	1	3		1	1	1	1			1		4	2	1	4	1	1	6	2			1	5	1	7	20	3	3	9	7	3	2	7	1		4	1	1	1	2	1	3	2
Tm58	3	2	2	5	1	3	1	3		1	1	1	1			1		4	2	1	4	1	1	6	2			1	5	1	7	1	3	3	9	7	3	2	7	1		4	1	1	1	2	1	3	2
Tm59	3	2	2	5	1	33	1	3		1	1	1	1		26	1	3	4	2	1	1	1	1	16	2		1	1	5	1	5	1	3	3	4	3	3	2	3	1		4	1	1	1	2	11	3	2
Tm60	3	2	2	5	1	32	6	3	1	1	1	1	1		7	1	3	4	2	1	1	1	1	4	2		16	1	26	1	5	1	3	3	4	3	3	2	3	1		4	1	1	1	2	1	3	2
Tm61	3	2	2	5	1	3	1	3	79	1	1	1	1	2		1	3	4	2	1	4	1	1	6	2			1	5	1	7	1	3	3	9	7	3	2	7	1	2	4	1	1	1	2	1	3	2
Tm62	3	2	2	8	1	5		3	21	1	1	1	1		7	1	3	4	2	1	1	1	1	4	2		1	1	5	1	5	1	3	3	4	14	3	2	3	1		4	1	1	1	10	1	3	2
Tm63	3	2	2	8	1	5		3	21	1	1	1	1		7	1	3	4	2	1	1	1	1	4	2		1	1	5	1	5	1	3	3	4	13	3	2	3	1		4	1	1	1	10	1	3	2
Tm64	3	2	2	5	1	5	1	3	78	1	1		1	3	10	1	6	4	2	1	1	1	1	4	2		2	1	10	1	5	1	3	3	4	3	3	2	3	1	2	4	1	1	5	2	1	3	2
Tm65	3	2	2		1	5	1	3		1	1	8	1	3	10	1	6	4	2	1	1	1	1	4	2		2	1	10	1	5	1	3	3	18		3	2	3	1	2	4	1	1		2	1	3	2
Tm66	3	2	2	5	1	31	1	11	1	1	1	1	1	7		1	3	4	2	1	4	1	1	6	2		1	1	5	1	15	14	3	3	4	3	3	2	3	1	2	4	1	1	1	2	1	3	2
Tm68	3	2	2	5	1	9	1	15	77	1	1	1	1	5		1	3	4	2	1	1	1	1	4	2		5	1	5	1	5	1	3	3	4	3	3	2	3	1	2	4	1	1	1		1	3	2
Tm69	3	2	2	5	1	5		3		1	1	1	1		10	1	6	4	2	1	1	1	1	4	2			1	10	1	5	1	3	3	4		3	2	3	9		4	1	1	5	2	1	3	2
Tm70	3	2	2	5	1	30		3		1	1	1	1			1	3	4	2	1	4	1	1	6	2		15	1	5	1	7	22	3	3	4	3	3	2	7	1		4		1	1	2	1	3	2
Tm71	3	2	2	5	1	3		3		1	1	1	1			1		4	2	1	4	1	1	6	2			1	5	1	7	1	3	3	9	7	3	2	7	1	7	4	1	1	1	2	1	3	2
Tm72	3	2	2	5	1	3		3		1	1	1	1			1		4	2	1	4	1	1	6	2			1	5	1	7	1	3	3	9	7	3	2	7	1	7	4	1	1	1	2	1	3	2
Tm73	3	2	2	9		3		3		1	1	1	1			1		4	2	1		1	1		2		18	1		1	7	1	3	3			3	2	3	1	2	4	1	1		2	1	3	2
Tm74	3	2	2	5	1	17	1	14		1	1	1	1		13	1		4	2	1	1	1	1	4	2			1	5	1	5	1	3	3	4	3	3	2	12	1	16	4	1	1	1	9	1	3	2
Tm75	3	2	2	5	1	3		3		1	1	1	1			1		4	2	1	4	1	1	6	2			1	5	1	7	1	3	3	9		3	2	7	1	7	4	1	1	1	2	1	3	2
Tm12	13	8	2	5	1	11	1	7	1	1	1	1	1	4	7	1	6	4	2	1	1	1	1	4	2		1	1	5	1	5	1	3	3	4	3	3	2	3	1	2	4	1	1	1	2	1	3	2
Tm16	13	8	2	5	1	11	1	7	80	1	1	1	1	4	7	1	12	4	2	1	1	1	1	4	2		1	1	5	1	5	1	3	3	4	3	3	2	3	1	2	4	1	1	1	2	1	3	2
Tm19	13	8	2	5	1	11	1	7	1	1	1	1	1	11	7	1	6	4	2	1	1	1	1	4	2		1	1	5	1	5	1	3	3	4	3	3	2	3	1	2	4	1	1	1	2	1	3	2
Tm21	13	8	2	5	1	11	1	7	1	1	1	1	1	4	7	1		4	2	1	1	1	1	4	2		17	1	5	1	5	1	3	3	4		3	2	3	1	2	4	1	1	1	2	1	3	2
Tm23	13	8	2	5	1	11	1	7	1	1	1	1	1	4	7	1	6	4	2	1	1	1	1	4	2		1	1	5	1	5	1	3	3	4	3	3	2	3	1	2	4	1	1	1	2	1	3	2
Tm25	13	8	2	5	1	11		7	1	1	1	1	1	4	7	1	3	4	2	1	1	1	1	4	2		1	1	5	1	5	1	3	3	4	3	3	2	3	1	2	4	1	1	1	2	1	3	2
Tm27	13	8	2	5	1	11	1	7	1	1	1	1	1	10	7	1	6	4	2	1	1	1	1	4	2		1	1	5	1	5	1	3	3	4	3	3	2	3	1	2	4	1	1	1	2	1	3	2
Tm67	13	8	2	5	1	11	1	7	1	1	1	1	1	4	7	1	6	4	2	1	1	1	1	4	2		1	1	5	1	5	1	3	3	4	3	3	2	3	1	2	4	1	1	1	2	1	3	2
Tm33	17	2	2	5	1	9	1	3		1	1	1	1			1	6	11	2	1	1	1	1	4	2		1	1	27	1	5	15	3	3	22		3	2	13	1	2	4	1	1	1	2	1	3	2
Tm2	17	2	2	5	1		1	16		1	1	1	1			1		11	2	1	1	1	1	4	2		1	1	21	1	5	15	3	3	26		3	19	13	1		4	1	1	1	2	7	3	22
Tm17	18	2	2	5	1	39	1	3	17		1	1	1	5		1	3	9	2	1	1	1	1	4	2		5	1	5	1	5	1	3	3	4	3	3	2	3	1	2	4	1	1	1		1	11	2
Tm31	18	2	2	5	1	9	1	3	17	1	1	1	1	5		1	3	9	2	1	1	1	1	4	2		5	1	5	1	5	1	3	3	18		3	2	3	1	2	4	1	1	1		1	11	2
empty
GalPul2	11	1	7	1		8		6		2	1	4	2					5	1	1	1	6	1		5	4		1	2	4	9	4	1	1	11		7	3	8	5	5	2		2		1			1
GalPul3	11	1	7	1		8		6		2	1	4	2					5	1	1	1	6	1		5	4		1	2	4	9	4	1	1	11		7	3	8	5	5	2		2		1			1
GalPul4	11	1	7	1		8		6		2	1	4	2					5	1	1	1	6	1		5	4		1	2	4	9	4	1	1	11		7	3	8	5	5	2		2		1			1
GalPul5	11	1	7	1		8		6		2	1	4	2					5	1	1	1	6	1		5	4		1	2	4	9	4	1	1	11		7	3	8	5	5	2		2		1			1
GalPul6	11	1	7	1		8		6		2	1	4	2					5	1	1	1	6	1		5	4		1	2	4	9	4	1	1	11		7	3	8	5	5	2		2		1			1
GalPul8	11	1	7	1		12		6		2	1	4	2					5	1	1	1	6	1		5	4		1	14	4	9	4	1	1	12		7	3	8	5	5	2		2		1			1
GalPul14	11	1	7	1		8		6		2	1	4	2					5	1	1	1	6	1		5	4		1	2	4	9	4	1	1	11		7	3	8	5	5	2		2		1			1
GalPul15	11	1	7	1		8		6	39	2	12	4	2					5	1	1	1	6	1		5	4		1	2	4	9	4	1	1	11		7	3	8	5	5	2		2		1			1
GalPul20	11	1	7	1		8		6		2	1	4	2					5	1	1	1	6	1		5	4		1	14	4	9	4	1	1	12		7	3	8	5	5	2		2		1			1
GalPul21	11	1	7	1		27		6		2	1	4	2					5	1	1	1	6	1		5	4		1	2	4	9	4	1	1	11		7	3	8	5	5	2		2		1			1
GalPul22	11	1	7	1		12		21		2	1	4	2					5	1	1	1	6	1		5	4		1	2	4	23	4	1	1	11		7	3	8	5	5	2		2		1			1
GalPul35	11	1	7	1		12		6	68	2	1	4	2	6				22	1	1	4	6	1		5	4		1	2	4	9	4	1	1	12		7	3	8	5	5	2		2		1			1
GalPul39	11	1	7	1		8		6		2	1	4	2					5	1	1	1	6	1		5	4		1	2	4	9	4	1	1	12		7	3	8	8	5	2		2		1			1
GalPul43	11	1	7	1		12		6	15	2	1	4	2	6				5	1	1	1	6	1		5	4		1	2	4	9	4	1	1	12		7	3	8	5	5	2		2		1			1
GalPul46	11	1	7	1		26		6		2	1	4	2					5	1	1	12	6	1		5	4		1	17	4	22	13	1	1	11		7	3		5	5	2		2		1			1
GalPul47	11	1	7	1		12		6	15	2	1	4	2	6				5	1	1	1	6	1		5	4		1	2	4	9	4	1	1	11		7	3	8	5	5	2		2		1			1
GalPul50	11	1	7	1		12			15	2	1	4	2					21	1	1	1	6	1		5	4		1	2	4	9	13	1	1	12		7	3	8	5	5	2		2		1			1
GalPul1	14	1	7	1		16		6		2	1	4	2					5	1	1	1	6	1		5	4		1	2	4	9	4	1	1	11		7	3	8	5	5	2		2		13			1
GalPul9	14	1	7	1		16		6		2	1	4	2					5	1	1	1	6	1		5	4		1	2	4	9	4	1	1	12		7	3	8	5	5	2		2		13			1
GalPul12	14	1	7	1		16		6		2	1	4	2					5	1	1	1	6	1		5	4		1	2	4	9	4	1	9	11		7	3	8	5	5	2		2		1			1
GalPul16	14	1	7	1		8		6	71	2	1	4	2					5	1	1	1	6	1		5	4		1	2	4	9	4	1	1	11		7	3	8	5	5	2		2		1			1
GalPul11	16	1	7	1		29				2	1	4	2					5	1	1	1	6	1		5	4		1	2	4	9	4	1	1	12		7	3	8	5	5	2		2		1			1
GalPul13	16	1	7	1		28				2	1	4	2					5	1	1	1	6	1		5	4		1	2	4	9	4	1	1	11		7	3	8	5	5	2		2		1			1
GalPul7	7	7	8		1					1	1	2	2			3		10	1	3	1	2	1		8			1		8	10	4	1	6	8		8	6	6	4	1	7		5		4			1
GalPul10	7	1	8	1	1	55		26		1	1	2	2			4		7	1	1	1	2	1		8	4		1	2	16	1	4	1	1	16		10	6	6	4	1	7		2		4			15
GalPul17	7	7	8		1					1	1	2	2			3		10	1	3	1	2	1		8			1		8	10	4	1	6	8		8	6	6	4	1	7		5		4			1
GalPul18	7	1	10	1	1	54		22	70	1	1	2	2			3		17	1	1	1	2	1		11	4		1	2	6	19	19	1	10	8		9	6	6	4	1	7		2		4			1
GalPul19	7	7	8	1	1				38	1	1	2	2			3		6	1	3	1	2	1		8			1		5	10	4	1	6	8		8	6	6	4	1	7		5		4			1
GalPul23	7	7	8	1	1					1	1	2	2			3		6	1	3	1	2	1		8	4		1		11	10	4	1	6	8		8	6	6	4	1	7		5		4			11
GalPul24	7	1	8	1	1	53		25		1	1	2	2			4		7	1	1	13	2	1		8	4		1	2	15	1	4	14	1	16		10	6	6	4	1	7		2		4			14
GalPul25	7	1	10	1	1	14		8	16	1	1	2	2			3		7	1	1	1	2	1		11	4		1	2	6	12	4	1	1	8		9	6	6	4	1	7		2		4			1
GalPul26	7	7	8	1	1				69	1	1	2	2			3		6	1	3	1	2	1		8	4		1		11	10	4	1	6	8		8	6	6	4	1	7		5		4			11
GalPul27	7	7	8		1				37	1	1	2	2			3		10	1	3	1	2	1		8			1		8	10	4	1	6	8		8		6	4	1	7		5		4			1
GalPul28	7	1	10	1	1	14		8	16	1	1	2	2			3		7	1	1	1	2	1		11	4		1	2	6	12	4	1	1	8		9	6	6	4	1	7		2		4			1
GalPul29	7	7	8	1	1				36	1	1	2	2			3		7	1	3	1	2	1		8			1		5	13	4	1	6	8		8	6	6	4	1	7		5		4			1
GalPul30	7	7	8	1	1					1	1	2	2			3		6	1	3	1	2	1		8	4		1		5	18	4	1	6	8		8	6	6	4	1	7		5		4			1
GalPul31	7	12	8	1	1					1	10	2	2			3		6	1	3	1	2	1		20			1		14	14	4	9	6	8		8	6	6	4	1	7		5		4			1
GalPul32	7	7	8		1					1	1	2	2			3		6	1	3	1	2	1		8	4		1		5	10	4	1	6	16		8	6	6	4	1	7		5		4			1
GalPul33	7	1	10	1	1	52		8		1	1	2	2			3		7	1	1	1	2	1		11	4		1	2	6	12	4	1	1	8		9	6	6	4	1	7		2		4			1
GalPul34	7	7	8	1	1				35	1	10	2	2			3		6	1	3	1	2	1		8			1		5	14	4	9	6	8		8	6	6	4	1	7		5		4			1
GalPul36	7	7	8	1					67	1	1	2	2					12	1	3	1	2	1		8	4		1	2	5	10	4	1	6	8		8		6	4		7		5		4			1
GalPul37	7	1	10	1	1			8		1	1		2			3		7	1	1	1	2	1		11	4		1	2	6	12	4	1	1	8		9	6	6	4	1	7		2		4			1
GalPul38	7	7	8		1					1	1	2	2					6	1	3	1	2	1		8			1	2	5	10	4	1	6	8		8	6	6	4	1	7		5		4			1
GalPul40	7	7	8	1	1					1	1	2	2			3		7	1	3	1	2	1		8			1		5	13	4	1	6	8		8	6		4	1	7		5		4			1
GalPul41	7	7	8	1	1					1	1	2	2			3		6	1	3	1		1		8	4		1		5	10	4	1	6	16		8	6	6	4	1	7		5		4			1
GalPul42	7	7	8	1	1					1	1	2	2					6	1	3	1	2	1		8			1		5	10	4	1	6	8		8	6	6	4	1	7		5		4			1
GalPul44	7	7	8	1	1				66	1	1	2	2			3		6	1	7	1	2	1		8			1		5	10	4	1	6	8		8	6	6	4	1	7		5		4			1
GalPul45	7	1	10	1	1			8	16	1	1	2	2			3		7	1	1	1	2	1		11	4		1	2	6	12	4	1	1	8		9	6	6	4	1	7		2		4			1
GalPul48	7	7	8	1	1				65	1	1	2	2			3		6	1	3	1	2	1		8			1		19	10	18	1	6	8		8	6	6	4	1	7		5		4			1
GalPul49	7	1	10	1	1	14		8		1	1	2	2			3		7	1	1	1	2	1		11	4		1	2	6	12	4	1	1	16		9	6	6	4	1	7		2		4			1
GalPul51	7	7	8	1						1	1	2	2			3		6	1		1	2	1		8	4		1		12	10	4	1	6	16		8	13	6	4	1			5		4			1
GalPul52	7	1	10	1	1	14		8			1	2	2			3			1	1	8		1					1		6	12	4	1		8		9		6	4	1	7		2		4			1
empty
Cho2	8	5	4	4	2	2		2	4	1	1	1	2		2	2	5	2	4	1	3	1	2	3	9			1	4	2	3	7	4	4	5		4	5	2	3	3	5	4	4			2	6	3
Cho3	8	5	9	4	2	6				1	3	1	2		8	2		2	4	1	1	1	2	3	7			1	9	2	3	8	4	4	10		4	7	2	6	3	5	9	4			1	7	3
Cho4	8	5	4	4	2	2		2	4	1	1	1	2		2	2	5	2	4	1	3	1	2	3	9			1	4	2	3	7	4	4	5		4	5	2	3	3	5	4	4			2	6	3
Cho6	8	5	4	4	2	2		2	13	1	1	1	2		2	2	5	2	4	1	3	1	2	3	9			1	4	2	3	7	4	4	5		4	5	2	3	3	5	4	4			2	6	3
Cho7	8	5	4	4	2	91		2		1	1	1	2		2	2		2	4	1	3	1	2	3	9			1	4	2	3	7	4	4	5		4	5	2	3	3	5	4	4			2	6	3
Cho8	8	5	9	4	2	6				1	3	1	2		8	2		2	4	1	1	1	2	3	7			1	9	2	3	8	4	4	10		4	7	2	6	3	5	9	4			1	7	3
Cho9	8	5	9	4	2	6				1	3	1	2		8	2		2	4	1	1	1	2	3	7			1	9	2	3	8	4	4	10		4	7	2	6	3	5	9	4			1	7	3
Cho10	8	5	9	4	2	6				1	3	1	2		8	2		2	4	1	1	1	2	3	7			1	9	2	3	8	4	4	10		4	7	2	6	3	5	9	4			1	7	3
Cho13	8	5		4	2	89		2		1	1	1	2		37	2		2	4	1	14	1	2	8	16			1	30	10	3	5	4	4			4	9	2	3	3	5	4	4			2	6	13
Cho15	8	16		4	2	88		13		1	1	1	2			2	5	2	6	1	3	1	2	3	9			1	4	2	3	7	4	4	5		4	5	2	3	4	5	17	4			2	6	3
Cho20	8	5		4	2			2		1	1	1	2			2		13	4	1	3	1	6	3	4			1	4	2	3	5	4	4	5		4	5	2	3	4	5	4	4			4	28	3
Cho32	8	5	4	4	2	85		2	4	1	1	1	2		2	2		2	4	1	3	1	2	8	4			1	4	10	3	5	4	4			4	5	2	3	11	5	4	4			2	6	13
Cho33	8	5	4	4	2	84		2	62	1	1	1	2		2	2		2	4	1	3	1	2	3	4			1	4	2	3	5	4	4	5		4	5	2	3	3	5	4	4			2	6	3
Cho34	8	5	4	4	2	2		2	4	1	1	1	2		2	2		2	4	1	3	1	2	3	9			1	4	2	3	7	4	4	5		4	5	2	3	4	5	4	4			2	6	3
Cho35	8	5	4	4	2	2		2	61	1	1	1	2		2	2		2	4	1	3	1	2	3	9			1	4	2	3	7	4	4	5		4	5	2	3	3	5	4	4			2	6	3
Cho36	8	5	4	4	2	19		2	13	1	1	1	2		2	2	5	2	4	1	3	1	2	3	9			1	4	2	3	7	4	4	5		4	5	2	3	3	5	4	4			2	6	3
Cho37	8	5	4	4	2	19		2	13	1	1	1	2		2	2	5	2	4	1	3	1	2	3	9		4	1	4	2	3	7	4	4	5		4	5	2	3	4	5	4	4			2	6	3
Cho38	8	5	4	4	2	19		2	13	1	1	1	2		2	2	5	2	4	1	3	1	2	3	9			1	4	2	3	7	4	4	5		4	5	2	3	4	5	4	4			2	6	3
Cho39	8	5	4	4	2	2		2		1	1	1	2		2	2		2	4	1	3	1	2	3	9			1	4	2	3	7	4	4	5		4	5	2	3	4	5	4	4			2	6	3
Cho40	8	5	4	4	2	2		2		1	1	1	2		2	2		2	4	1	3	1	2	3	9			1	4	2	3	7	4	4	5		4	5	2	3	3	5	4	4			2	6	3
Cho43	8	10	4	4	2	2		2	4	1	1	1	2		35	2	5	2	4	1	3	1	2	3	4		4	1	4	2	3	5	4	4	5		4	5	2	3	4	5	4	4			4	6	3
Cho57	8	10	4	4	2	2		2		1	1	1	2		2	2		2	4	1	3	1	2	3	4			1	4	2	3	5	4	4	5		4	5	2	3	3	5	4	4			4	6	3
Cho58	8	5	4	4	8	81		2		1	1	1	2			2		2	4	1	3	1	2	3	4			1	4	2	3	5	4	4			4	5	2	3	3	5	4	4			2	6	3
Cho60	8	5	4	4	2			2		1	1	1	2		2	2		2	4	1	3	1	2	3	4			1	4	2	3	5	4	4	5		4	5	2	3	4	12	4	4			2	6	10
Cho63	8	5		4	8	79		2		1	1	1	2			2		2	4	9	3	1	2	3	9			1	4	2	3	7	4	4	5		4	9	2	3	4	5	9	4			6	6	3
Cho64	8	5		4	2	2		2		1		1	2			2	9	2	4	1	3	1	2	10	9			1	4	2	3	7	4	4	5			5	2	3	4	5	4				2	6	3
Cho69	8		13	4	2	2		2		1	1		2		30	2		2	4	1	3	1	2	3	4			1	4	2	3	5	4	4	5		4	5	2	3	3	5	9	4			12	6	10
Cho70	8	5		4	2	2		2		1	1	1	2			2		2	4	1	17	1	2	3	9			1	4	2	3	16	4	4	5		4	5	2	3	3	5	4	4			2	6	3
Cho73	8	5	4	4	2	2		2	4	1	1	1	2		2	2	5	2	4	1	3	1	2	3	9		4	1	4	2	3	7	4	4	5		4	5	2	3	4	5	4	4			2	6	3
Cho14	9	5	4	4	2	2		2		1	1	1	2		2	2		2	4	1	3	1	2	3	4			1	4	2	3	5	4	4	5		4	5	2	3	4	5	4	4			2	6	3
Cho19	9	5	4	4	2	86		2		1	1	1	2		2	2		2	4	1	16	1	2	3	4			1	4	2	3	5	4	4	5		4	5	2	3	3	5	4	4			2	6	3
Cho23	9	5	4	4	2	18		2	4	1	1	1	2		2	2	5	2	4	1	3	1	2	3	4		4	1	4	2	3	5	4	4	5		4	5	2	3	3	5	9	4			2	27	3
Cho24	9	5	4	4	2	2		2		1	1	1	3		2	2		2	4	1	3	1	2	3	4			1	4	2	3	5	4	4			4	5	2	3	3	5	4	4			2	6	3
Cho25	9	5	4	4	2	2		2	4	1	1	1	2		2	2		2	4	1	3	1	2	3	4			1	4	2	3	5	11	4	5		4	5	2	3	4	5	4	4			2	6	3
Cho27	9	5	4	4	2	18		2		1	1	1	2		2	2		2	4	1	3	1	2	3	4			1	4	2	3	5	4	4	5		4	5	2	3	3	5	9	4			2	6	3
Cho28	9	5	4	4	2	2		2		1	1	1	2		2	2		2	4	1	3	1	2	3	4			1	4	2	3	5	4	4	5		4	5	2	3	4	5	4	4			2	6	3
Cho29	9	5	4	4	2	2		2	4	1	1	1	2		36	2	5	2	4	1	3	1	2	3	4			1	4	2	3	5	4	4	5		4	5	2	3	3	5	4	4			2	6	3
Cho30	9	5	4	4	2	2		2	4	1	1	1	2		2	2	5	2	4	1	3	1	2	3	4			1	4	2	3	5	4	4	5		4	5	2	3	4	5	4	4			2	6	3
Cho31	9	5	4	4	2	2		2	4	1	1	1	2		2	2	5	2	4	1	3	1	2	3	4			1	4	2	3	5	4	4	5		4	5	2	3	3	5	4	4			2	6	3
Cho41	9	5	4	4	2	2		2		1	1	1	2		2	2	5	2	4	1	3	1	2	3	4		4	1	4	2	3	5	4	4	5		4	5	2	3	3	5	4	4			2	6	3
Cho42	9	5	4	4	2	2		2		1	1	1	2		2	2	5	2	4	1	3	1	2	3	4		4	1	4	2	3	9	4	4	15		4	5	2	3	3	5	4	4			3	6	3
Cho44	9	5	4	4	2	2		2	4	1	1	1	3		34	2	5	2	4	1	3	1	2	3	4		4	1	4	2	3	5	4	4			4	5	2	3	4	5	4	4			2	6	3
Cho45	9	5	4	4	2	2		2		1	1	1	3		33	2	5	2	4	1	3	1	2	3	4		4	1	4	2	3	5	4	4			4	5	2	3	4	5	4	4			2	26	3
Cho46	9	5	4	4	2	83		2	4	1	1	1	2		32	2	5	2	4	1	3	1	2	3	4			1	4	2	3	9	4	4	15		4	5	2	3	4	5	4	4			3	6	3
Cho47	9	5	4	4	2	2		2		1	1	1	3		2	2	5	2	4	1	3	1	2	3	4			1	4	2	3	5	4	4			4	5	2	3	3	5	4	4			2	6	3
Cho48	9	5	4	4	2	2		2	4	1	1	1	3		2	2	5	2	4	1	3	1	2	3	4			1	4	2	3	5	4	4			4	5	2	3	4	5	4	4			2	6	3
Cho49	9	5	4	4	2	2		2		1	1	1	2		2	2	5	2	4	1	3	1	2	3	4			1	4	2	3	5	4	4	5		4	5	2	3	4	5	4	4			2	6	3
Cho50	9	5	4	4	2	2		2	4	1	1	1	3		2	2	5	2	4	1	3	1	2	3	4		4	1	4	2	3	5	4	4			4	5	2	3	3	5	4	4			2	6	3
Cho51	9	5	4	4	2	2		2		1	1	1	2		2	2	5	2	4	1	3	1	2	3	4		4	1	4	2	3	9	4	4	15		4	5	2	3	4	5	4	4			3	6	3
Cho52	9	5	4	4	2	2		2		1	1	1	2		2	2	5	2	4	1	3	1	2	3	4			1	4	2	3	9	4	4	15		4	5	2	3	3	5	4	4			3	6	3
Cho53	9	5	4	4	2	2		2	4	1	1	1	2		2	2	5	2	4	1	3	1	2	3	4		4	1	4	2	3	17	4	4	15		4	5	2	3	3	5	4	4			3	6	3
Cho54	9	5	4	4	2	18		2	4	1	1	1	2		2	2	5	2	4	1	3	1	2	3	4		4	1	4	2	3	5	4	4	5		4	5	2	3	4	5	4	4			2	6	3
Cho55	9	5	4	4	2	82		2		1	1	1	2		2	2	5	2	4	1	3	1	2	3	4		4	1	4	2	3	9	4	4	15		4	5	2	3	4	5	4	4			3	6	3
Cho56	9	5	4	4	2	2		2		1	1	1	2		2	2	5	2	4	1	3	1	2	3	4		4	1	4	2	3	9	4	4	15		4	5	2	3	3	5	4	4			3	6	3
Cho59	9	5		4	13	80		2		1	1	1	2			2		2	4	1	3	1	2	3	4			1	4	2	3	5	4	4	5		4	5	2	3	3	5	4	4			2	6	10
Cho65	9	5		4				2		1	1	1	6			2		2	4	1	3	1	2	3	4			1	4	2	3	5	4	8	5		4	5	2	3	3	5	4	4			2	6	23
Cho71	9	5	4	4	2	2		2		1	1	1	2		2	2		2	4	1	3	1	2	3	4			1	4	2	3	5	4	4	5		4	5	2	3	4	5	4	4			2	6	3
Cho72	9	5	4	4	2	2			4	1	1	1	2		2	2	5	2	4	1	3	1	2	3	4		4	1	29	2	3	5	4	4	5		4	5	2	3	4	5	4	4			2	6	3
Cho1		5	14	4	2	92				1	3	1	2			2		2	4	1			2	3	7		6	1	31	2		11	4		30		12	15	14	6		5						29
Cho5		5	9	4	2	6			64	1	3	1	2		17	2	7	2	4	1	1	1	2	3	7			1	9	2	3	8	4	4	10		4	7	2	6	4	5	9	4			1	7	3
Cho11		5		4	2	90		2		1	3	1	2		38	2	7	2	6	1	1	1	2	11	7			1	4	2	3	11	12	4	10		4	7	14	6	3	5	9	4			1	7	3
Cho12		5	9	4	2	6		2		1	3	1	2		8	2		2	4	1	1	1	2	3	7			1	9	2	3	11	4	4	10		4	7	2	6	3	5	9	4			1	7	3
Cho16		5	9	4	2	87		2		1	3	1	2		8	2		2	4	1	1	1	2	3	7			1	4	7	3	10	4	4	10		4	7	11	6	3	5	9	4			10	7	3
Cho17		5	9	4	2	15		2		1	3	1	2		8	2		2	4	1	1	1	2	3	7			1	4	7	17	10	4	4	10		4	7	11	6	3	5	9	4			13	7	3
Cho18		5	9	4	2	15		2		1	3	1	2		8	2		2	4	1	1	1	2	3	7			1	4	7	17	10	4	4	10		4	7	11	6	4	5	9	4			1	7	3
Cho21		5	9	4	2	15		2		1	3	1	2		8	2		2	4	1	1	8	2	3	7			1	4	7	3	10	4	4	10		4	7	11	6	3	5	16	4			1	7	3
Cho22		5	9	10	2	6				1	3	1	2		8	2		2	4	1	1	1	2	3	7			1	16	2	3	12	4	4	10		4	7	2	6	3	5	9	4			1	7	3
Cho26		15	9	4	2	6		2	63	1	3	1	2		8	2	7	2	4	1	1	1	2	3	7		6	1	4	2	3	11	4	4	10		4	7	2	6	3	5	4	4			1	7	3
Cho61		5	9	4	2					1	3	1	2			2		2	4	1	1	1	2	3	7			1	9	2	3	8	4	4	10		4		2	6	4	5	4	4			1
Cho62		5	9	4	2	6				1	3	1	2		31	2		2	4	1	1	1	2	3	7			1	9	2	3	8	4	4	10		4	7	2	6	4	5	9	4			1	25	3
Cho66		5	9	4	2	6				1	3	1	2		17	2		2	4	1	1	1	2	3	7			1	9	2	3	8	4	4	10		4	7	2	6	3	5	4	4			1	7	3
Cho67		5	9	10	2	6				1	3	1	2		8	2		2	4	1	1	1	2	3	7			1	16	2	3	12	4	4	10		4	7	2	6	3	5	9	4			1	7	3
Cho68		5	9	4	11	15		2		1	3	1	2			2		2	4	1	1	1	2	3	7		10	1	4	7	3	10	4	4			4	7		6	3		9	4			1	7	3
Cho74		5	9	4	2	6			60	1	3	1	2		8	2	13	2	4	1	1	1	2	3	7		11	1	9	2	3	8	4	4	10		4	7	2	6	4	5	4	4			1	7	3
empty
Newp3	5	2	6	7	4			5	8	1	1	1	1		6	1	4	1	1	1	2	5	1	5	6		5	1	7	1	4	1	7	1	17	4	6	2	5	2	2	6	7	6	3	12	1	4	6
Newp4	5	2	6	7	4	10		5	76	1	1	1	1		6	1	4	1	1	1	2	5	1	5	6	5		1	7	1	4	1	7	1	6	4	6	2	5	2		6	7	1	3			4	6
Newp5	5	2	6	7	4			5	8	1	1	1	1		6	1	4	1	1	1	2	5	1	5	6		5	1	7	1	4	1	7	1	6	4	6	2	5	2	2	6	7	6	3		1	4	6
Newp13	5	2	1	7	6	21		9	25	1	7	1	1		12	1	4	1	1	1	2	5	2	5	3	1		1	12	1	4	1	7	1	6	25	5		5	7	8	6	7	1	4	7		10	6
Newp14	5	17	1		6	50		19	24	1	1	1	1		12	1	4	1	1	1	2	5	5	5	3	1		1		1	4	1	10	1	6	4	5	2	5	7		11	7	1	4	7		4	6
Newp15	5	2	1	7	6	21		9	25	1	7	1	1		12	1	4	1	1	1	2	5	2	5	3	1		1	12	1	4	1	7	1	6	4	5	2	5	7	8	6	7	1	4	7		10	6
Newp17	5	2			7	49		5	92	1	1	2	1			1	4	1	1	1	2	5	1	5	3			1	7	1	4	1	7	11	6		6		15	2	19	6	18	1		1		4	21
Newp18	5	2	6	7	4	13		5	8	1	1	1	1		6	1	4	1	1	1	2	5	1	5	6			1	7	1		1	7	1	6		6	2	5	2		6	7	1	3			4	6
Newp19	5	2	6	7	4	48		18	75	1	1	1	1		6	1	4	1	1	1	2	5	1	5	3			1	7	1	4	1	7	1	6		6	2	5	2		6	7	1	3	19		4	6
Newp20	5	2	12	7		47		5		1	1	2	1		45	1	4	1	1	1	2	5	11	5	3			1	7	1	4	1	7	1	6		6	2	5	2	8	6		1	7			13	12
Newp21	5	2	12	7		46		5	91	1	1	2	1		14	1	4	1	1	1	2	5	1	5	3			1	7	1	4	1	7	1	6		6	14	5	2		6		1	4			13	12
Newp22	5	2	19	7	7			5	74	1	1	1	1		44	1	4	1	1	1	2	5	1	5	14		2	1	24	1	4	1	7	1	6	4	6		5	2	2	6	1	1		1	1	4	2
Newp23	5	2	1	7	6	45	3	9		1	7	1	1		12	1	8	1	1	1	2	5	1	5	3	9		1	12	1	4	1	7	1	6	4	5	2	5	10		6	7	1	4			10	6
Newp24	5	2	15	7	7	44		5		1	1	2	1		14	1	4	1	1	1	2	5	2	5	3			1	7	1	4	1	7	1	6	4	6	2	5	2	17	6	1	1	4	1		4	2
Newp25	5	2	6	7	12	43	11	5		1	1	2	1		14	1	8	1	1	1	2	5	1		3			1	23	1	4	1	7	1	6	23	6	17	5	2	8	6		1	4	17		4	20
Newp46	5	2	6	7	4	10		5		1	1	1	1			1	4	1	1	1	2	5	1		6	5		1	7	1	4	1	7	1	6	4	6		5	2		6	7	1	3			4	6
Newp47	5	2	6	7	4	10		5		1	1	1	1			1	4	1	1	1		5	1	5	6	5		1	7	1	4	1	7	1	6	4	6	2	5	2		6		1				4	6
Newp48	5	2	6	7	4	10		5		1	1	1	1		6	1	4	1	1	1	2	5	1	5	6	5		1	7		4	1	7	1	6	4	6	2	5	2		6		1	3			17	6
Newp49	5	2	6	7	4	10		5		1	1	1	1		6	1	4	1	1	1	2	5	1	5	6	5		1	7	1	4	1	7	1	6	4	6	2	5	2		6	7	1	3			16	6
Newp50	5	2	6	7	4	10		5		1	1	1	1		6	1	4	1	1	1	2	5	1	5	6	5		1	7	1	4	1		1		4	6		5	2		6	7	1	3			4	6
Newp51	5	2	6	7	4	10		5		1	1	1	1		6	1	4	1	1	1	2	5	11	5	6	5		1	7		4	1	7	1	20		6	2	5	2		6	7	1	3			4	6
Newp52	5	2	6	7	4	10		5		1			1			1	4	1	1	1		5	1	5	6			1	22	1		1		1	6			2	5	2				1	3			15	6
Newp53	5	2	6	7	4	10		5		1	1	1	1			1	4	1	1	1	2	5	11	5	6	5		1	7	1		1	7	1	29	4		2	5	2		6	7	1	3			4	6
Newp54	5	2	6	7	4	13		17	93	1	1	1	1		6	1	4	1	1	1	2	5	1	5	6			1	7	1	4	1	7	1	6	4	6	2	5	2		6	7	1	3			4	6
Newp56	5	2	1	7	6	42	3	9	24	1	1	1	1	14	12	1	4	1	1	1	2	5	2	5	3			1	12	1	4	1	7	1	6	4	5	2	5	7	8	6	7	1	4	7		4	6
Newp57	5	2	6	7	4	20		5	8	1	1	1	1		6	1	4	1	1	1	2	5	1	5	6		9	1	7	1	4	1	7	7	6	4	6	2	5	2	2	8	7	6	3		1	4	6
Newp59	5	2	6	7	4			5	8	1	1	1	1		6	1	4	1	1	1	2	5	1	5	6		5	1	7	1	4	1	7	1	6	4	6	2	5	2	2	6	7	6	3		1	4	6
Newp60	5	2	6	7	4			5		1	1	1	1		6	1	4	1	1	1	2	5	1	5	6		5	1	7	1	4	1		1	17	4	6	2	5	2	2	6	7	6	3		1	4	6
Newp61	5	2	6	7	4			5	8	1	1	1	1			1	4	1	1	1	2	5	1	5	6		5	1	7	1	4	1	7	1	6		6	2	5	2	2	6		6	3		1	4	6
Newp62	5	2	6	7	4			5	8	1	1	1	1		6	1	4	1	1	1	2	5	1	5	6		5	1	7	1	4	1	7	1	6	4	6	2	5	2	2	6	7	6	3		1	4	6
Newp63	5	2	6	7	4			5	8	1	1	1	1		6	1	4	1	1	1	2	5	1	5	6		5	1	7	1	4	1	7	1	6	4	6	2	5	2	2	6	7	6	3		1	4	6
Newp65	5	2	6	7	4	20		5	73	1	1	1	1		6	1	4	1	1	1	2	5	1	5	6		9	1	7	1	4	1	7	7	6	4	6	2	5	2	2	8	7	6	3		1	4	6
Newp67	5	2	6	7		13		5	8	1	1	1	1			1	4	1	1	1	2	5	1	5	3	5		1	7	1	4	1	7	1	6	4	6	2	5	2		6	7	1	3			4	6
Newp58		2	6	7	4			5	8	1	1	1	1		6	1	4	1	1	1	2	5	1	5	6		5	1	7	1	4	1	7	1	6	4	6	2	5	2	2	6	7	6	3		1	4	6
Newp1		2	18		4	13		20		1	1	6	1			1	4	1	1			5	11	5	3	5		1	7	1	4	1		1	17					2				1	3			18	6
Newp2	6	6	5	6	3	7		4	28	1	1	2	1		39	2	2	1	1	1	1	1	2	7	3		7	3	6	3	4	1	6	5	7		5	1	4	2		1	1	2	2		1	4	5
Newp6	6	6	5	6	3	4		4	7	1	1	2	1		3	2	2	1	1	1	1	1	2		3		1	3	6	3	4	6	6	5	7	6	5	1	4	2	6	1	8	2	2		1	4	5
Newp7	6	6	5	6	3	4		4	7	1	1	2	1		3	2	2	1	1	1	1	1	2		3		1	3	6	3	4	6	6	5	7		5	1	4	2		1	8	2	2		1	4	5
Newp8	6	6	5	6	3	4		4	12	1	1	2	1		3	2	2	1	1	1	1	1	11		3		1	3	6		4	6	6	5	7		5	1	4	2		1	8	2	6		1	4	5
Newp9	6	6	5	6	3	4		4	7	1	1	2	1		3	2	2	1	1	1	1	1	2		3		1	3	6	3	4	6	6	5	7	6	5	1	4	2		1	8	2	6		1	4	5
Newp10	6	6	11	6	3	25		4	27	1	1	2	1		18	2	2	1	1	1	1	1	2	7	3			3	6	3	4	1	6	5	7		5	1	4	2	2	1	1	2	2		5	4	5
Newp11	6	11	5	6	3	97		10	26	1	1	2	1		3	2	2	1	1	1	1	1	2	7	3			3	6	3	4	1	6	5	7	6	5	1	4	2		1	1	2	2			4	5
Newp12	6	6	5	6	3	7		4	28	1	1	2	1			2	2	1	1	1	1	1	2	7	3		7	3	6	3	4	1	6	5	7		5	1	4	2		1	1	2	2	12	9	4	5
Newp16	6	6	11	6	3	7		4		1	1	2	1		29	2	2	1	1	1	1	1	2	7	3			3		3	4	1	6	5	7	24	5	1	4	2	15	1	1	2	2		1	4	5
Newp26	6	6	5	6	3	4		4		1	1	9	1		3	2	2	1	1	1	1		1		3		1	3	6	3	4	6	6	5	21	6	5	1		2	6	1		2	2		1	4	5
Newp32	6	6	5	6	3	4		4	7	1	1	2	1		3	2	2	1	1	1	1	1	2		3		1	3	6	3	4	6	6	5	7		5	1	4	2	6	1	8	2	2		1	4	5
Newp33	6	6	5	6	3	4		4	7	1	1	2	1		3	2	2	1	1	1	1	1	2		3		1	3	6	3	4	6	6	5	7	6	5	1	4	2	6	1	8	2	2		1	4	5
Newp34	6	6	5	6	3	4		4	7	1	1	2	1		3	2	2	1	1	1	1	1	2		3		1	3	6	3	4	6	6	5	7	6	5	1	4	2	6	1	8	2	2		1	4	5
Newp37	6	6	5	6	3	4		4	7	1	1	2	1		3	2	2	1	1	1	1	1	2		3		1	3	6	3	4	6	6	5	7	6	5	1	4	2	6	1	8	2	2		1	4	5
Newp38	6	6	5	6	3			4		1	1	2	1		3	2	2	1	1	1	1	1	2		3		1		6	3	4	6	6	5	7		5	1	4	2	6	1	8	2	2		1	4	5
Newp39	6	6	5	6	3	4		4	7	1	1	2	1		3	2	2	1	1	1	1	1	2		3		1	3	6	3		6	6	5	7	6	5	1	4	2	6	1	8	2	2		1	4	5
Newp40	6	6	5	6	3	4		4		1	1	2	1		3	2	2	1	1	1	1	1	2		3		1	3	6		4	6	6	5	7	6	5	11		2		1		2	2		1	4	5
Newp42	6	6	5	6	3	4		4		1	1	2	1		3	2	2	1	1	1	1	1	2		3			3		3	4	6	6	5			5			2		1	8	2			1	4	5
Newp43	6	6	5	6	3	4		4	7	1	1	2	1		3	2	2	1	1	1	1	1	2		3			3	6	3	4	6	6	5	7	6	5	1	4	2	6	1	8	2	2		1	4	5
Newp44	6	6	5	6	3	4		4	7	1	1	2	1		3	2	2	1	1	1	1	1	2		3		1	3	6	3	4	6	6	5	7	6	5	1	4	2	6	1	8	2	2		1	4	5
Newp45	6	6	5	6	3	4		4	7	1	1	2	1		3	2	2	1	1	1	1	1	2		3		1	3	6	3	4	6	6	5	7	6	5	1	4	2	6	1	8	2	2			4	5
Newp55	6	6	11	6	3	96		4	90	1	1	2	1			2	2	1	1	1	1	1	2	7	13	11		3	6	3	4	1	6	5	7		5	1	4	2	18	1	1	2	2			4	24
Newp64	6	6	5	6	3	4		4	7	1	1	2	1		3	2	2	1	1	1	1	1	2		3		1	3	6	3	4	6	6	5	7		5	1	4	2	6	1	8	2	2		1	4	5
Newp66	6	6	11	6	3	25		4	27	1	1	2	1		18	2	2	1	1	1	1	1	2	7	3			3	6	3	4	1	6	5	7	22	5	1	4	2	2	1	1	2	2		5	4	5
Newp68	6	6	5	6	3	4		4		1	1	2	1		3	2	2	1	1	1	1	1	2		3		1	3	6	3	4	6	6	5	7	6	5	16	4	2	6	1	8	2	2		1	4	5
Newp69	6	6	5	6	3	4		4	12	1	1	2	1		3	2	2	1	1	1	1	1	2		3		1	3	6	3	4	6	6	5	7	21	5	1	4	2		1	8	2	6		1	4	5
Newp70	6	6	5	6	3	95		4	12	1	1	2	4		3	2	2	1	9	1	10	1	2		3		1	3	6	3	4	6	6	5	7	20	5	1	4	2	6	1	8	2	6		1	4	5
Newp72	6	6	5	6	3	94		4	12	1	1	2	1		3	2	2	1	1	1	1	1	7		3		1	3	6	3	4	6	6	5	7	19	5	1	4	2		1	8	2	6		1	4	5
Newp73	6	11	17	6	3	93		10	26	1	1	2	1		3	2	2	1	1	1	1	1	2	7	3			3	6	3	4	1	6	5	7	6	5	1	4	2		1	1	2	2			4	5
Newp74	6	6	5	6	3	4		4	12	1	1	2	1		3	2	2	1	1	1	1	1	2		3		1	3	6	3	4	6	6	5	7	18	5	1	4	2		1	8	2	6		1	4	5
Newp27	12	6	5	6	5	7		4		1	4	2	1			2		1	1	1	1	1	2	7	3			3	6	3	21		6	5			5		4	2		1	1	2		6	1	9	5
Newp28	12	6	5	6	5	7		4		1	4	2	1		3	2		1	1	1	1	1	2	7	3		1	3	6	3	4	1	6	5	14		5	1	4	2				2		6	1	9	5
Newp29	12	6	5	6	5	7		4		1	4	2	1		3	2	2	1	1	1	1	1	2	7	3		1	3	6	3	4	1	6	5	14		5	1	4	2		1	1	2	2	6	1	9	5
Newp30	12	6	5	6	5	7		4		1	4	2	1		3	2	2	1	1	1	1	1	2	7	3		1	3	6	3	4	1	6	5	14	9	5	1	4	2		1	1	2	2	6	1	9	5
Newp31	12	6	5	6	5	7		4		1	4	2	1		3	2	2	1	1	1	1	1	2	7	3		1	3	6	3	4	1	6	5	14	9	5	1	4	2		1	1	2	2	6	1	9	5
Newp35	12	6	5	6	5	7		4		1	4	2	1		3	2		1	1	1	1	1	2	7	3		1	3	6	3	4	1	6	5	14	9	5	1	4	2		1	1	2	2	6	1	9	5
Newp36	12	6	5	6	5	7		4		1	4	2	1		3	2	2	1	1	1	1	1	2	7	3		1	3	6	3	4	1	6	5	14	9	5	1	4	2		1	1	2	2	6	1	9	5
Newp41	12	6	5	6	5	7		4		1	4	2	1		3	2		1	1	1	1	1	2	7	3			3	6	3	4	1	6	5	14		5	1	4	2		1	1	2	2	6	1	9	5
Newp71	12	6	5	6	5	7		4		1	4	2	1		3	2	2	20	1	1	1	1	2	7	3			3	6	3	4	1	6	5	14	12	5	1	4	2		1	1	2	2	6	1	9	5
[truncated: 21 more columns]
