# Supplementary material for: Association of Salmonella virulence factor alleles with intestinal and invasive serovars
Source: BMC Genomics. 2019 May 28;20:429. doi: 10.1186/s12864-019-5809-8 (PMC6540521; doi:10.1186/s12864-019-5809-8)
Supplement: Supplementary file 6 — Table S5. Genetic diversity for 70 virulence factors among all serovars. Simpson’s index with confidence interval (CI), non-approximated confidence interval (CINA), number of amino acids (aa) in the mature protein (without the signal peptide, SP), number of alleles to the number of total amino acids, number of variable amino acids, percent of variable amino acids per total amino acids. (XLSX 17 kb) [file 12864_2019_5809_MOESM6_ESM.xlsx]

## Sheet: comparing_partitions_result1
Table S5. Genetic diversity for 70 VFs among all serovars.
Name	Number of alleles	Simpson's Index	CI (95%)	CINA (95%)	Signal peptide	Protein length (w/o SP) (# aa)	No. of alleles/Protein length ratio (%)	No of. variable sites (# aa)	No of. variable sites (%)
BcfD	20	0.849	(0.838-0.859)	(0.838-0.859)	+	314	6.36943	20	6.36943
SrfN	8	0.292	(0.245-0.340)	(0.245-0.340)	+	75	10.6667	6	8
StfH	21	0.883	(0.873-0.892)	(0.873-0.892)	-	258	8.13953	203	78.6822
PagN	13	0.665	(0.626-0.704)	(0.626-0.704)	+	217	5.99078	15	6.91244
SssA	5	0.29	(0.244-0.336)	(0.244-0.336)	-	33	15.1515	3	9.09091
FimH	22	0.911	(0.903-0.919)	(0.903-0.919)	+	313	7.02875	34	10.8626
FepE	31	0.895	(0.886-0.904)	(0.886-0.904)	-	378	8.20106	32	8.46561
PagP	19	0.771	(0.749-0.793)	(0.749-0.793)	+	161	11.8012	12	7.45342
SlrP	31	0.89	(0.882-0.897)	(0.882-0.897)	-	765	4.05229	97	12.6797
OmpX	4	0.133	(0.092-0.173)	(0.092-0.173)	+	148	2.7027	2	1.35135
SopD2	16	0.873	(0.861-0.886)	(0.860-0.886)	-	319	5.01567	19	5.95611
GtgA	20	0.778	(0.755-0.800)	(0.755-0.800)	-	170	11.7647	13	7.64706
SseI	19	0.532	(0.482-0.583)	(0.482-0.583)	-	322	5.90062	18	5.59006
GtgE	14	0.583	(0.552-0.613)	(0.552-0.613)	-	228	6.14035	12	5.26316
PipB	13	0.844	(0.834-0.854)	(0.834-0.854)	-	291	4.46735	21	7.21649
SopB	12	0.777	(0.756-0.798)	(0.756-0.798)	-	561	2.13904	31	5.52585
SifA	22	0.845	(0.834-0.856)	(0.834-0.857)	-	336	6.54762	84	25
PagD	6	0.633	(0.604-0.662)	(0.604-0.662)	+	67	8.95522	9	13.4328
PagC	5	0.302	(0.254-0.350)	(0.254-0.350)	+	162	3.08642	8	4.93827
LpxR	13	0.428	(0.376-0.479)	(0.376-0.479)	+	296	4.39189	11	3.71622
SpiC	10	0.752	(0.733-0.770)	(0.733-0.770)	-	133	7.5188	10	7.5188
SseB	20	0.549	(0.499-0.598)	(0.499-0.598)	-	196	10.2041	26	13.2653
SseC	24	0.894	(0.886-0.903)	(0.885-0.903)	-	484	4.95868	78	16.1157
SseD	23	0.79	(0.764-0.816)	(0.764-0.816)	-	195	11.7949	33	16.9231
SseF	16	0.846	(0.834-0.857)	(0.834-0.857)	-	260	6.15385	25	9.61538
SseG	12	0.749	(0.723-0.776)	(0.723-0.776)	-	229	5.24017	11	4.80349
SssB	13	0.499	(0.453-0.545)	(0.453-0.545)	+	292	4.45205	15	5.13699
OmpD	10	0.735	(0.718-0.753)	(0.718-0.753)	+	341	2.93255	17	4.98534
SteA	18	0.88	(0.872-0.888)	(0.872-0.888)	-	210	8.57143	40	19.0476
SrfA	24	0.893	(0.885-0.902)	(0.885-0.902)	-	439	5.46697	40	9.11162
SifB	18	0.893	(0.885-0.902)	(0.884-0.902)	-	316	5.6962	35	11.0759
SseJ	4	0.371	(0.322-0.421)	(0.322-0.421)	-	93	4.30108	2	2.15054
SteB	7	0.322	(0.274-0.370)	(0.274-0.370)	-	133	5.26316	4	3.00752
ZirS	22	0.901	(0.893-0.909)	(0.893-0.910)	+	252	8.73016	143	56.746
SteC	31	0.914	(0.905-0.922)	(0.905-0.923)	-	457	6.78337	72	15.7549
SopE2	12	0.701	(0.676-0.726)	(0.676-0.726)	-	240	5	19	7.91667
FliC	14	0.66	(0.619-0.701)	(0.619-0.702)	-	495	2.82828	210	42.4242
SopA	18	0.829	(0.811-0.847)	(0.811-0.847)	-	782	2.30179	48	6.13811
WzzB	19	0.842	(0.827-0.857)	(0.827-0.857)	-	327	5.8104	21	6.42202
Udg	7	0.657	(0.623-0.692)	(0.623-0.692)	-	388	1.80412	9	2.31959
SseK2	8	0.454	(0.402-0.505)	(0.402-0.505)	-	348	2.29885	12	3.44828
SteD	12	0.849	(0.839-0.860)	(0.838-0.860)	-	111	10.8108	18	16.2162
SspH2	29	0.69	(0.650-0.731)	(0.650-0.731)	-	787	3.68488	175	22.2363
PagL	12	0.401	(0.347-0.454)	(0.347-0.454)	+	167	7.18563	13	7.78443
OmpC	7	0.499	(0.478-0.521)	(0.478-0.521)	+	357	1.96078	9	2.52101
SseL	32	0.896	(0.888-0.905)	(0.888-0.905)	-	317	10.0946	91	28.7066
Ais	12	0.692	(0.655-0.728)	(0.655-0.728)	-	201	5.97015	13	6.46766
PgtE	16	0.832	(0.816-0.847)	(0.816-0.847)	+	292	5.47945	14	4.79452
ShdA	32	0.255	(0.203-0.308)	(0.203-0.308)	-	2039	1.5694	1660	81.4125
RatB	46	0.787	(0.753-0.821)	(0.753-0.821)	+	2408	1.9103	134	5.56478
SinH	14	0.725	(0.703-0.748)	(0.703-0.748)	-	711	1.96906	17	2.391
BapA	98	0.838	(0.808-0.869)	(0.808-0.869)	-	3824	2.56276	280	7.32218
PipB2	13	0.833	(0.816-0.850)	(0.816-0.850)	-	350	3.71429	43	12.2857
AvrA	20	0.754	(0.725-0.782)	(0.725-0.782)	-	302	6.62252	26	8.60927
SptP	25	0.806	(0.784-0.829)	(0.784-0.829)	-	543	4.60405	53	9.76059
SipA	24	0.749	(0.719-0.779)	(0.719-0.779)	-	685	3.50365	40	5.83942
SipD	10	0.651	(0.615-0.686)	(0.615-0.686)	-	343	2.91545	48	13.9942
SipC	10	0.347	(0.297-0.396)	(0.297-0.396)	-	409	2.44499	9	2.20049
SipB	19	0.603	(0.563-0.642)	(0.563-0.643)	-	593	3.20405	17	2.86678
SopD	21	0.783	(0.753-0.814)	(0.753-0.814)	-	317	6.62461	34	10.7256
STM3031	6	0.588	(0.562-0.613)	(0.562-0.614)	+	154	3.8961	4	2.5974
SadA	12	0.344	(0.292-0.395)	(0.292-0.395)	-	1461	0.821355	66	4.51745
MisL	27	0.827	(0.810-0.844)	(0.810-0.844)	+	928	2.90948	59	6.35776
CigR	12	0.791	(0.773-0.808)	(0.773-0.808)	+	133	9.02256	21	15.7895
CptA	15	0.692	(0.670-0.714)	(0.670-0.715)	-	577	2.59965	11	1.90641
SseK1	10	0.745	(0.726-0.763)	(0.726-0.763)	-	336	2.97619	10	2.97619
SiiE	94	0.766	(0.726-0.807)	(0.726-0.807)	-	5559	1.69095	1631	29.3398
LpxO	16	0.734	(0.707-0.760)	(0.707-0.760)	-	302	5.29801	11	3.64238
EptA	26	0.907	(0.899-0.916)	(0.899-0.916)	-	547	4.7532	28	5.11883
SopE	13	0.74	(0.712-0.768)	(0.712-0.768)	-	240	5.41667	32	13.3333
Median	16	0.7505				316.5	5.12792	21	7.3878
Average	18.9571	0.691843				528.814	5.46913	86.9571	11.9337
ST	50	0.928	(0.920-0.936)	(0.920-0.936)
Name	Number of alleles	Simpson's Index	CI (95%)	CINA (95%)	Signal peptide	Protein length (w/o SP) (# aa)	No. of alleles/Protein length ratio (%)	No of. variable sites (# aa)	No of. variable sites (%)
