# Supplementary material for: Association of Salmonella virulence factor alleles with intestinal and invasive serovars
Source: BMC Genomics. 2019 May 28;20:429. doi: 10.1186/s12864-019-5809-8 (PMC6540521; doi:10.1186/s12864-019-5809-8)
Supplement: Supplementary file 7 — Table S6. Genetic diversity for each serovar, lineage or biotype. Mean genetic diversity, and index of association IAS, were determined by the LIAN v. 3.7 software. Number of monoallelic VFs, VFs with allelic diversity h < 0.1, total number of monoallelic VFs and VFs with allelic diversity h < 0.1, were calculated with corresponding 95% confidence intervals. Cells were highlighted with a color gradient (white = 0 to darkest blue = 0.8655). (XLSX 15 kb) [file 12864_2019_5809_MOESM7_ESM.xlsx]

## Sheet: Sheet1
Table S6. Genetic diversity for each serovar, lineage or biotype.
	S. Enteritidis	S. Typhimurium	S. Newport-II	S. Newport-III	S. Dublin	S. Choleraesuis	S. Choleraesuis (FimH-)	S. Gallinarum	S. Pullorum	S. Typhi
FimH	0.1535	0.3077	0.1109	0.3644	0.431	0.5088	0	0.4348	0	0
BcfD	0.1286	0.2169	0.0571	0.0999	0.0778	0.1337	0.125	0	0.5123	0.0267
StfH	0.0267	0	0.5176	0.2348	0.0267	0.3805	0.2417	0	0.4138	0
SteD	0.0267	0.1766	0.1613	0	0	0	0.2333	0	0.2956	0.0267
SinH	0.053	0.0267	0.5479	0.3644	0.0267	0.1337	0.125	0	0.133	0
BapA	0.6422	0.8256	0.8655	0.6788	0	0.6515	0.7167	0.751	0.468	0
SadA	0.5308	0.4966	0.1647	0	0	0	0	0	0	0
MisL	0.4202	0.3517	0.4	0.0999	0.1524	0.1918	0.5333	0.3123	0.5271	0
SiiE	0.7377	0.6573	0.7681	0.7517	0.6786	0.5644	0.35	0.4506	0.6576	0.8126
OmpX	0	0.0267	0	0	0.2169	0	0	0	0.069	0
LpxR	0.0786	0.0786	0.2134	0.3644	0.2418	0.1627	0	0.087	0.133	0.1261
OmpD	0.0267	0.053	0.3479	0.0513	0.6148	0.0345	0	0	0.069	0.0267
OmpC	0	0.0267	0	0.0513	0	0.2196	0	0	0	0
ShdA	0.6032	0.7009	0.0571	0	0	0	0	0.2372	0	0
RatB	0.7038	0.5726	0.7025	0.3252	0.5751	0.5312	0.6667	0	0	0
STM3031	0.0267	0	0	0	0	0	0	0	0.3103	0
FliC	0	0.6537	0.1109	0.1889	0	0.5257	0.425	0	0	0
SipA	0.0789	0.2256	0	0.0513	0.0267	0.0345	0	0.17	0.6897	0.1261
SipD	0	0.0267	0	0.0513	0.1715	0.0345	0.125	0	0	0.0267
SipC	0.0267	0.0526	0.0571	0	0.0778	0.0345	0	0	0.5542	0.0267
SipB	0.0786	0.4969	0.1613	0.0513	0.1294	0.225	0.125	0.17	0.1355	0.0267
SopB	0	0.053	0	0.0513	0.1041	0	0.2417	0	0.133	0
SopE2	0.0267	0.0789	0.4336	0.1498	0.0267	0.0345	0	0	0	0
SopA	0.053	0.5622	0.1109	0.5047	0.0786	0.101	0.125	0	0	0
SopD	0.3168	0.053	0.516	0.0513	0.053	0.5209	0	0	0.4803	0.0267
SopE	0	0.1023	0.5664	0.0513	0.1539	0	0	0	0.5123	0
SseI	0.5369	0.6941	0.4874	0.4858	0.4094	0.3902	0.4417	0	0	0
SseJ	0	0	0	0.0513	0.0778	0	0	0	0	0
SseL	0.6411	0.3906	0.4	0.0999	0.0786	0.1942	0.6917	0.2451	0.4877	0.0267
SseB	0.1041	0.0267	0.1109	0.0999	0.0267	0.0678	0.4583	0	0.7857	0
SseC	0	0.5377	0.1613	0.1012	0.5834	0	0.3417	0.17	0.7167	0.0267
SseD	0	0.1784	0	0.5263	0	0.6425	0.775	0.166	0.1355	0
SseF	0	0.0267	0.2588	0	0.1034	0.0345	0.125	0	0.197	0
SseG	0	0	0.1647	0	0	0.0345	0.125	0.087	0.5099	0
SteC	0.0789	0.6173	0.3126	0.4507	0.1932	0.5366	0.2417	0.4743	0.3399	0.0267
SspH2	0.5578	0.6551	0.4756	0.7463	0.4674	0	0	0	0	0.1261
PipB2	0	0.0526	0.3882	0	0	0.0345	0.125	0	0.5074	0
SifA	0.1045	0.1041	0.3849	0.1957	0.0267	0.1936	0.2417	0	0.2537	0.1023
SopD2	0.0267	0.5578	0.1126	0.1457	0.6894	0	0.6417	0.087	0.069	0
CigR	0	0.0789	0.2588	0	0	0.1307	0	0.087	0	0
GtgA	0.0267	0.6368	0.6622	0.5924	0	0.5185	0.5417	0	0.069	0
PipB	0.0786	0.0786	0.2655	0.0513	0	0.0345	0.125	0	0.069	0
SifB	0.3243	0.1759	0.4874	0.5776	0.5715	0.2716	0.575	0	0	0.1932
SpiC	0.0267	0.0267	0.4202	0	0.0267	0.0345	0.125	0	0.468	0
SseK2	0	0.285	0.5227	0.3887	0	0	0	0	0	0
AvrA	0.0786	0.3942	0.4807	0.4035	0.4288	0	0	0.166	0	0
GtgE	0.0526	0.1294	0.4437	0.3212	0	0.461	0.35	0	0	0
SlrP	0.4047	0.1532	0.4471	0.3644	0.1283	0.225	0.35	0	0	0.0267
SptP	0.3957	0.0267	0.3143	0.0513	0.0267	0.1954	0.2333	0	0.2586	0.2375
SseK1	0.1041	0.1276	0	0	0	0.0345	0.125	0	0.1921	0
SteA	0.0267	0	0.4353	0	0.1041	0	0.125	0.166	0.197	0
SteB	0.1286	0.0267	0	0.3644	0	0.101	0.125	0	0.069	0
SssA	0.1041	0.0526	0.0571	0.0513	0.0526	0	0	0	0.069	0
SssB	0.053	0.0267	0.1109	0.1498	0.053	0.0684	0.2333	0.087	0	0.0267
SrfN	0.1294	0	0.2521	0	0.0778	0	0.125	0.087	0.069	0
SrfA	0.0526	0.5186	0.3983	0.1498	0.1034	0.0678	0.125	0.3715	0.5517	0
ZirS	0.3337	0.5099	0.3395	0.4035	0.1769	0	0.125	0.087	0	0.0778
PagN	0.0267	0.1957	0.5345	0.5047	0.0267	0.0345	0	0	0	0
PagP	0.1787	0.129	0	0	0.0267	0.1337	0	0	0.1355	0
PagD	0	0.0267	0.3008	0	0	0.0345	0	0	0	0.0267
PagC	0.0526	0.0267	0	0.3644	0	0.0345	0	0	0	0.0267
PagL	0.1034	0.0526	0.0571	0.1484	0.605	0.1337	0.2333	0.087	0.1355	0
FepE	0.249	0.5802	0.1647	0	0.511	0.1645	0.2417	0.2451	0.3695	0.2195
WzzB	0.0267	0.1038	0.3832	0.1012	0.1539	0.1016	0.3417	0	0.197	0
Udg	0.053	0.0267	0	0.3644	0.0526	0	0.125	0	0	0
Ais	0.0267	0.0267	0.5277	0	0.0786	0.0345	0	0	0.468	0
PgtE	0.053	0.0267	0.0571	0.1957	0.0267	0	0.425	0.087	0.069	0
CptA	0.3207	0.0526	0.3395	0.0513	0	0.1337	0	0	0.069	0.0267
LpxO	0.3841	0.4505	0.5025	0	0	0.101	0	0.087	0.069	0
EptA	0.1286	0.5319	0.3395	0.5047	0.1759	0.2553	0	0	0.1355	0
Mean genetic diversity (H)	0.1530 +/- 0.0242	0.1530 +/- 0.0242	0.2747 +/- 0.0264	0.1935 +/- 0.0254	0.1418 +/- 0.0238	0.1494 +/- 0.0224	0.1842 +/- 0.0254	0.0771 +/- 0.0172	0.1965 +/- 0.0268	0.0346 +/- 0.0128
Linkage disequilibrium (Ias)	0.0482	0.0532	0.1075	0.0866	0.0693	0.0537	0.097	0.0121	0.0825	0.0009
# Monoallelic proteins	15	6	13	19	21	19	27	45	24	46
95% C.I.	8.4 - 24.7	2.2 - 13.1	6.9 - 22.2	11.4 - 29.7	13.0 - 32.1	11.4 - 29.7	17.8 - 39.3	32.8 - 60.2	15.4 - 35.7	33.7 - 61.4
# Proteins with h<0.1	27	27	7	17	22	18	0	10	11	16
95% C.I.	17.8 - 39.3	17.8 - 39.3	2.8 - 14.4	9.9 - 27.2	13.8 - 33.3	10.7 - 28.4		4.8 - 18.4	5.5 - 19.7	9.1 - 26.0
# Monoallelic proteins + proteins with h<0.1	42	33	20	36	43	37	27	55	35	62
95% C.I.	30.3 - 56.8	22.7 - 46.3	12.2 - 30.9	25.2 - 49.8	31.1 - 57.9	26.0 - 51.0	17.8 - 39.3	41.4 - 71.6	24.4 - 48.7	47.5 - 79.5
	S. Enteritidis	S. Typhimurium	S. Newport-II	S. Newport-III	S. Dublin	S. Choleraesuis	S. Choleraesuis (FimH-)	S. Gallinarum	S. Pullorum	S. Typhi
