# Supplementary material for: Association of Salmonella virulence factor alleles with intestinal and invasive serovars
Source: BMC Genomics. 2019 May 28;20:429. doi: 10.1186/s12864-019-5809-8 (PMC6540521; doi:10.1186/s12864-019-5809-8)
Supplement: Supplementary file 14 — Table S7. Genetic diversity for 40 virulence factors-associated proteins among all serovars. Values as described in Additional file: Table S5. (XLSX 12 kb) [file 12864_2019_5809_MOESM14_ESM.xlsx]

## Sheet: Лист1
Table S7. Genetic diversity for 40 VF-associated proteins among all serovars.
	S. Enteritidis	S. Typhimurium	S. Newport-II	S. Newport-III	S. Dublin	S. Choleraesuis	S. Choleraesuis FimH-	S. Gallinarum	S. Pullorum	S. Typhi
CdaR	0.7297	0.1041	0.3933	0.3644	0.2429	0.6003	0.4158	0	0.069	0.0789
IraP	0.3168	0.0267	0.1126	0.0513	0.0526	0	0	0	0	0
GlxK	0.2948	0.2404	0.0571	0.0513	0.0267	0.1775	0.2842	0.2372	0.4631	0.0267
HtrB	0.0267	0.0267	0.1647	0	0	0	0	0.087	0	0
PdgL	0	0.0789	0.3832	0	0.0526	0	0	0.087	0.069	0
MsbB	0.1773	0.0526	0.1664	0.0999	0.0267	0.0734	0.1	0.087	0.3153	0.0267
YeiU	0.053	0.0267	0.0571	0	0.0267	0.037	0	0	0	0.0267
Spr	0	0.0267	0.0571	0	0.0786	0	0	0	0	0
PmrF	0.2195	0.1766	0.3008	0.1484	0.053	0.6317	0.1947	0.087	0.3719	0
PmrD	0.1777	0	0	0	0.0267	0.037	0	0	0	0
Mig-14	0.1766	0.0267	0.3059	0	0.1261	0.1083	0.1	0	0.197	0
SprB	0.0267	0	0.3832	0.0513	0	0.037	0	0	0.069	0
HilC	0.0267	0.1532	0.0571	0.0513	0.0267	0.037	0	0	0	0
OrgC	0	0	0	0	0	0	0.1895	0	0	0
OrgB	0.0778	0	0.0571	0	0	0	0.2789	0.087	0	0
OrgA	0.3337	0.053	0.2924	0	0	0.2096	0.1	0.2451	0.1355	0.1492
PrgK	0.0267	0	0	0	0.2195	0	0	0.087	0.069	0.1034
PrgJ	0	0.4591	0	0	0.0267	0	0	0	0	0
PrgI	0	0.0267	0	0	0	0.037	0	0	0.069	0
PrgH	0	0.053	0.3008	0.0513	0	0	0	0	0	0
HilD	0.0267	0.1542	0.3395	0	0	0.0727	0.1	0.2372	0.133	0.1261
HilA	0.0267	0.0526	0	0.1012	0.2169	0	0	0	0.069	0
IagB	0.507	0.0786	0.3395	0.0999	0	0	0	0	0	0
SicP	0	0	0	0	0	0	0	0	0.468	0
IacP	0.0267	0.053	0	0.0513	0	0	0.1	0	0	0
SicA	0.0526	0	0	0	0	0.037	0	0.087	0	0
SpaS	0	0.0267	0.2521	0.0513	0.0267	0.0734	0.1	0.087	0.069	0
SpaR	0.0267	0	0.3008	0.0513	0.053	0.109	0	0	0.1995	0
SpaQ	0	0	0	0	0.0267	0	0	0	0.069	0
SpaP	0	0.0526	0.0571	0	0	0	0	0	0	0.1261
SpaO	0.0267	0	0.3008	0	0.0526	0.0727	0	0	0	0
InvJ	0.1294	0.0786	0.3008	0.0513	0.2252	0.1761	0.3632	0	0.197	0
InvA	0.4133	0	0	0.0513	0.1041	0.0734	0.1	0	0.069	0.0267
NlpI	0.1286	0	0	0	0.0267	0.0734	0.1	0.087	0	0
SadB	0.0267	0.2858	0.3479	0.4035	0.1023	0.037	0	0	0.069	0
MgtB	0.4346	0.4681	0.4756	0.0513	0.0789	0.144	0.1947	0.3715	0.431	0
MgtC	0	0	0	0	0	0.037	0	0.17	0	0
PhoN	0.1038	0.0267	0.1613	0.3644	0.0267	0	0	0	0	0
YjcS	0.0786	0.0267	0.1109	0.3023	0	0	0.1895	0	0.6108	0.0267
Cph2	0	0	0.1126	0.3023	0.1023	0.0734	0.1947	0	0.1355	0
Mean genetic diversity (H)	0.1168 +/- 0.0267	0.0709 +/- 0.0179	0.1547 +/- 0.0240	0.0688 +/- 0.0180	0.0507 +/- 0.0108	0.0741 +/- 0.0218	0.0776 +/- 0.0177	0.0511 +/- 0.0139	0.1087 +/- 0.0250	0.0179 +/- 0.0063
Linkage disequilibrium (Ias)	0.0494	0.0239	0.1316	0.0137	0.0321	0.039	0.0749	0.0214	0.0555	0.0033
